# Supplementary material for: Dissection of the Complex Phenotype in Cuticular Mutants of Arabidopsis Reveals a Role of SERRATE as a Mediator
Source: PLoS Genet. 2009 Oct 30;5(10):e1000703. doi: 10.1371/journal.pgen.1000703 (PMC2760142; doi:10.1371/journal.pgen.1000703)
Supplement: Table S2 — Downregulated genes in three cuticular mutants. (0.54 MB XLS) [file pgen.1000703.s007.xls]

## Sheet: U1&bdg-wt 5000_topgenes.txt - T
Table S2. Downregulated genes in three cuticular mutants.
The fold change values (FC) show mutant/wild type ratios for bdg, fdh and lcr.
The gene lists were obtained using the Rank Product method (Breitling et al., 2004) with the 5% false discovery rate (pfp).
bdg			fdh			lcr
AGI ID	FC	pfp	AGI ID	FC	pfp	AGI ID	FC	pfp
At4g25100	0.0499	0	At4g25100	0.021	0	At5g03380	0.0907	0
At2g47880	0.1283	0.005	At3g21890	0.0877	0.005	At4g25100	0.1529	0.01
At3g45860	0.128	0.0033	At1g47400	0.0999	0.0033	At5g54130	0.1704	0.0067
At1g01470	0.1425	0.0025	At2g26250	0.1028	0.0025	At5g59670	0.1927	0.01
At2g18660	0.266	0.052	At4g02850	0.1023	0.002	At5g64510	0.1971	0.008
At2g26150	0.3347	0.0483	At2g27420	0.1092	0.0017	At5g05250	0.1948	0.0083
At1g64670	0.2821	0.0457	At5g54130	0.1166	0.0014	At3g17790	0.2132	0.01
At3g24500	0.2862	0.0488	At1g78290	0.1409	0.0038	At2g45970	0.2072	0.01
At3g21950	0.2595	0.0456	At5g15600	0.1798	0.0056	At5g54610	0.2252	0.0089
			At1g80280	0.1803	0.005	At2g27420	0.2419	0.012
			At3g58070	0.1826	0.0055	At1g78290	0.2371	0.0218
			At3g55710	0.1936	0.0058	At2g32160	0.2515	0.0217
			At3g47640	0.1634	0.0054	At1g47400	0.2164	0.0215
			At1g19640	0.2065	0.0064	At1g05170	0.2673	0.0207
			At1g54050	0.1946	0.0067	At2g47880	0.2565	0.0227
			At5g54130	0.1743	0.0069	At4g10120	0.2804	0.03
			At1g74890	0.1975	0.01	At3g21890	0.2584	0.0282
			At5g42760	0.1765	0.0144	At5g54130	0.2773	0.0344
			At5g05250	0.1959	0.0142	At3g48080	0.2769	0.0326
			At5g24660	0.2078	0.016	At3g45860	0.2914	0.031
			At5g48850	0.217	0.0157	At3g55110	0.296	0.0305
			At1g31690	0.2226	0.0182	At1g54050	0.2945	0.03
			At1g48300	0.232	0.0187	At3g47640	0.2916	0.0352
			At1g01520	0.212	0.0208	At3g24500	0.2898	0.0371
			At4g14770	0.2552	0.0236
			At3g21950	0.2401	0.0262
			At2g40670	0.2628	0.03
			At2g21320	0.2501	0.0307
			At4g24670	0.2643	0.03
			At1g74310	0.2903	0.035
			At1g55960	0.233	0.0339
			At4g37380	0.2685	0.0359
			At3g03450	0.2833	0.0364
			At1g18250	0.2912	0.0421
			At5g62210	0.2779	0.0449
			At3g17790	0.2558	0.0472
			At4g15830	0.2938	0.0468
			At3g55110	0.2945	0.0489
			At1g02730	0.2935	0.0482
			At4g26790	0.2964	0.0472
			At5g05990	0.2925	0.048
			At4g33260 At4g33270	0.3007	0.0479
			At2g47880	0.2995	0.0488
			At4g10120	0.3046	0.05
			At5g53200	0.2947	0.0489
			At3g17680	0.2974	0.048
			At2g33735	0.2996	0.0474
			At2g40960	0.3004	0.0465
			At5g53450	0.3013	0.05
			At1g01320	0.2851	0.051
			At3g54260	0.3102	0.05
	bdg		245840_at	7.2781	0.0146		lcr
probe	FC	pfp	245757_at	6.3375	0.0146	probe	FC	pfp
251065_at	78.9025	0	249923_at	6.6927	0.0147	262128_at	89.877	0
247718_at	67.1865	0	263182_at	6.7231	0.0147	247717_at	84.6407	0
247717_at	62.9054	0	259443_at	6.7603	0.0146	247718_at	67.5242	0
266415_at	52.8593	0	262607_at	6.1259	0.0147	266415_at	58.4346	0
250500_at	44.7202	0	253046_at	6.0402	0.0146	251065_at	45.5079	0
262128_at	45.8426	0	259979_at	6.4859	0.0152	264415_at	32.9488	0
256933_at	37.3027	0	250339_at	5.887	0.0153	248812_at	36.8498	0
253608_at	27.1236	0	261037_at	5.9227	0.0156	253628_at	24.529	0
248812_at	30.1767	0	249278_at	5.7882	0.0157	267008_at	23.1237	0
267008_at	25.4202	0	265387_at	6.6879	0.0163	254396_at	20.3675	0
267168_at	16.3653	0	249580_at	5.9834	0.0162	256933_at	21.8021	0
263536_at	15.1497	0	251017_at	6.182	0.0163	260556_at	24.0676	0
247013_at	17.2136	0	251633_at	6.4673	0.0163	253608_at	21.4822	0
261410_at	14.4034	0.0007	249581_at	5.8518	0.0164	261410_at	20.5434	0
257679_at	14.2677	0.0007	264042_at	5.7385	0.0166	254042_at	21.836	0.0007
262947_at	11.6365	0.0006	246405_at	6.3547	0.0166	263216_s_at	18.225	0.0006
254396_at	12.8928	0.0006	245777_at	6.4823	0.0168	258498_at	16.3081	0.0012
264415_at	12.7749	0.0006	252346_at	6.7646	0.0167	252563_at	17.7681	0.0011
253309_at	10.4345	0.0011	250365_at	6.2656	0.017	245325_at	14.473	0.0011
250365_at	9.3942	0.001	266168_at	5.5532	0.0171	260203_at	15.1986	0.001
264318_at	8.9972	0.001	248509_at	5.712	0.0171	247327_at	14.7851	0.001
254042_at	9.8528	0.0009	250669_at	6.0364	0.0179	247013_at	15.2435	0.0009
246302_at	9.216	0.0009	254197_at	5.9007	0.0179	262947_at	12.5716	0.0009
265615_at	10.0917	0.0008	254372_at	5.9058	0.018	266992_at	14.0684	0.0008
260556_at	10.504	0.0008	254869_at	6.919	0.0186	266246_at	14.5237	0.0008
267181_at	9.7037	0.0008	265853_at	5.8226	0.0186	267168_at	12.6008	0.0008
258209_at	9.4658	0.0007	255479_at	5.9106	0.0186	266693_at	13.4036	0.0007
258498_at	8.6477	0.0007	254952_at	5.5035	0.0188	253872_at	13.5864	0.0007
248218_at	8.1461	0.001	252474_at	6.0373	0.0187	246831_at	13.4755	0.0007
266992_at	7.9183	0.001	245148_at	5.5293	0.0189	250500_at	12.2235	0.0007
246831_at	7.9253	0.001	259879_at	6.7966	0.0189	259445_at	11.8019	0.0006
252984_at	8.7209	0.0009	254075_at	6.3509	0.0189	260856_at	11.9134	0.0006
253666_at	7.8484	0.0009	245755_at	6.3555	0.0192	256169_at	12.6185	0.0006
247492_at	7.2634	0.0015	247949_at	6.2484	0.0193	264042_at	10.9073	0.0006
262118_at	8.1627	0.0014	264005_at	5.4158	0.0193	257315_at	12.6668	0.0006
253215_at	7.4198	0.0014	254242_at	6.7318	0.0192	252984_at	11.3152	0.0006
250798_at	6.9128	0.0016	262092_at	5.2668	0.0192	252908_at	10.8517	0.0005
265411_at	6.9065	0.0016	259550_at	5.2828	0.0194	249862_at	11.4573	0.0005
256169_at	7.946	0.0026	250909_at	6.1739	0.0194	260744_at	10.2427	0.0005
264042_at	7.3179	0.0028	246550_at	5.3819	0.0193	253666_at	10.5059	0.0012
253872_at	7.1841	0.0037	254255_at	6.5096	0.0193	258209_at	9.7633	0.0017
259445_at	6.1778	0.0036	253104_at	5.4884	0.0192	267411_at	10.2735	0.0017
263216_s_at	6.5594	0.004	266098_at	5.7537	0.0191	246099_at	10.3055	0.0019
264960_at	6.7221	0.0045	252133_at	5.6647	0.0192	250793_at	10.8667	0.0025
256937_at	6.7398	0.0069	267209_at	5.5399	0.0192	252604_at	8.9441	0.0031
253628_at	6.4818	0.0067	265817_at	5.6334	0.0191	250292_at	8.8001	0.0033
249125_at	5.9316	0.0074	247543_at	6.0061	0.0192	253046_at	8.7212	0.0034
245181_at	5.6597	0.0077	265615_at	5.9474	0.0191	250365_at	8.5178	0.0033
252563_at	7.1004	0.0076	259793_at	5.36	0.0191	246302_at	8.3199	0.0033
254201_at	5.9353	0.0074	257022_at	5.6392	0.0192	265615_at	8.8197	0.0032
254372_at	5.2201	0.0076	252053_at	5.9514	0.0193	251642_at	8.3272	0.0031
260203_at	6.0546	0.0079	265058_s_at	6.546	0.0195	266800_at	7.9594	0.0033
252604_at	5.2822	0.01	267147_at	5.0906	0.0195	253215_at	8.0605	0.0032
260856_at	5.4099	0.0102	245602_at	5.7299	0.0202	262118_at	8.7626	0.0037
253046_at	5.3848	0.01	266072_at	5.5732	0.0205	257644_at	7.6864	0.0044
256145_at	4.3113	0.0109	262801_at	4.9922	0.0204	254818_at	7.6863	0.0043
260335_at	4.2624	0.0111	247878_at	5.1413	0.0205	258402_at	8.2661	0.0044
247327_at	4.8877	0.0109	256225_at	5.2035	0.0204	257679_at	7.6545	0.0057
245885_at	4.4226	0.0108	252102_at	5.464	0.0208	255250_at	7.3146	0.0056
246099_at	4.8387	0.0108	262085_at	5.3426	0.0208	264213_at	8.7935	0.0055
247189_at	4.501	0.0118	253423_at	5.877	0.021	249895_at	7.6799	0.0061
261088_at	5.0585	0.0121	245866_s_at	6.1705	0.0209	263536_at	6.7393	0.006
255596_at	3.9552	0.0129	256300_at	5.9392	0.0209	267147_at	7.0056	0.0059
253043_at	4.329	0.0128	260243_at	5.5099	0.0214	253104_at	7.2052	0.0058
247884_at	3.7995	0.0135	247708_at	5.6889	0.0215	264005_at	7.034	0.0057
265670_s_at	4.2116	0.0133	261934_at	5.563	0.0217	254652_at	6.883	0.0056
250287_at	4.1541	0.0142	249917_at	5.1843	0.0219	249125_at	7.056	0.006
258370_at	4.7039	0.0141	252921_at	5.0171	0.0223	248611_at	7.1541	0.0059
266743_at	4.3149	0.0143	252170_at	5.0159	0.0231	265670_s_at	6.5295	0.0062
260551_at	4.3399	0.017	264147_at	5.2175	0.0233	251144_at	6.5504	0.0063
264005_at	3.8338	0.018	248282_at	5.0495	0.0233	265411_at	6.2452	0.0068
254818_at	3.8784	0.0197	259272_at	5.8332	0.0233	248218_at	6.3153	0.0068
251642_at	3.693	0.0212	260567_at	4.5085	0.0237	263210_at	6.0476	0.0067
248611_at	3.8263	0.0209	248298_at	5.2026	0.024	249719_at	6.3222	0.0068
255250_at	4.4177	0.0208	251200_at	5.1298	0.024	261088_at	6.1239	0.0068
249278_at	3.5461	0.0209	248964_at	5.6762	0.0247	253485_at	6.381	0.0067
264146_at	3.6946	0.0209	262072_at	5.3632	0.0247	265674_at	6.2161	0.0069
258507_at	4.4764	0.0222	249626_at	4.9884	0.0249	257919_at	6.3141	0.0071
266292_at	3.9729	0.0234	266010_at	6.2142	0.0249	264153_at	6.8388	0.0073
254832_at	4.7185	0.0236	250327_at	4.9741	0.025	266743_at	6.8901	0.0074
267411_at	4.1616	0.0238	247951_at	4.8658	0.025	246238_at	6.0751	0.0075
249771_at	3.9199	0.0262	257939_at	5.3918	0.025	263231_at	6.1226	0.0078
264246_at	3.533	0.026	247474_at	5.5316	0.0251	264318_at	5.8156	0.0078
253799_at	4.015	0.027	263443_at	4.964	0.0257	250781_at	5.559	0.0081
249775_at	3.8235	0.0271	258225_at	6.0771	0.0261	252102_at	5.7682	0.0082
263210_at	3.627	0.0269	264717_at	5.4415	0.0264	253061_at	6.45	0.0085
261247_at	3.5143	0.0292	260386_at	4.8713	0.0264	251438_s_at	6.1014	0.0084
248163_at	3.475	0.0307	263809_at	4.6016	0.0265	266072_at	5.7582	0.0085
261395_at	3.619	0.0304	246935_at	4.8452	0.0267	260335_at	5.6221	0.0091
252511_at	3.3989	0.0306	264246_at	4.7794	0.0273	248037_at	5.4509	0.009
248236_at	3.4826	0.0311	260943_at	4.842	0.0278	246114_at	6.7792	0.009
254869_at	4.0625	0.0321	252415_at	4.7159	0.0285	252511_at	5.5883	0.0092
263231_at	4.4653	0.0317	247351_at	4.6945	0.0288	260522_x_at	5.5656	0.0099
249494_at	3.5515	0.0314	254231_at	5.6748	0.0298	254242_at	6.5189	0.0099
249895_at	3.9325	0.0317	266834_s_at	4.9842	0.0299	249923_at	5.3781	0.0104
250670_at	3.4844	0.0315	255568_at	5.5842	0.0303	260656_at	5.7705	0.0103
261375_at	3.2497	0.0316	259137_at	4.9683	0.0304	248163_at	5.004	0.0106
259507_at	3.7292	0.0327	246366_at	5.7841	0.0304	247540_at	5.6804	0.0105
252908_at	3.9491	0.0323	261395_at	5.3218	0.0306	267181_at	5.7283	0.0105
247882_at	3.4828	0.034	262694_at	4.4129	0.0306	245885_at	4.9456	0.011
264717_at	3.6106	0.034	249941_at	4.9672	0.0307	250287_at	5.0263	0.0112
249719_at	3.2348	0.0355	246927_s_at	5.1962	0.0308	256017_at	5.3252	0.012
263402_at	3.732	0.0357	245250_at	4.9333	0.031	264960_at	4.873	0.0119
249289_at	3.5908	0.0363	247884_at	4.356	0.031	258606_at	5.7978	0.0121
255524_at	3.4557	0.0366	246114_at	5.4334	0.0313	252997_at	6.1773	0.012
249127_at	3.1674	0.0405	251443_at	5.0974	0.0312	249765_at	5.4224	0.0125
264147_at	3.4271	0.0402	264529_at	4.5035	0.0313	255602_at	4.8712	0.0125
248368_at	2.9747	0.0412	254271_at	4.6634	0.0317	258507_at	5.2724	0.0126
258609_at	3.0535	0.0411	256145_at	4.4951	0.0317	249494_at	4.9175	0.0126
265511_at	3.5957	0.0419	261143_at	4.5014	0.0316	256522_at	5.6607	0.0126
254952_at	3.0933	0.043	254318_at	4.7716	0.0323	266017_at	5.2191	0.0125
250793_at	3.5447	0.0456	253372_at	4.4192	0.0323	266832_at	5.7015	0.0128
245998_at	3.3934	0.0454	264213_at	4.1472	0.0323	253887_at	4.9422	0.0134
259793_at	3.0263	0.0457	255595_at	4.7734	0.0326	261037_at	5.1969	0.0136
252234_at	3.0321	0.0457	247754_at	4.8589	0.0326	264580_at	5.4282	0.0136
263809_at	2.8637	0.046	245264_at	4.559	0.0334	262887_at	5.0987	0.014
249765_at	3.5443	0.0486	255742_at	5.0219	0.0333	249626_at	4.9209	0.0144
	bdg		252862_at	4.4373	0.0337	264246_at	4.5949	0.0148
probe	FC	pfp	258609_at	4.2889	0.0336	245757_at	5.4242	0.015
251065_at	78.9025	0	251054_at	5.0147	0.0338	264717_at	5.1232	0.0158
247718_at	67.1865	0	256793_at	4.4671	0.0338	266901_at	4.517	0.0158
247717_at	62.9054	0	254232_at	5.5161	0.0338	267357_at	5.6197	0.0158
266415_at	52.8593	0	267393_at	4.6605	0.0339	258100_at	5.1938	0.0158
250500_at	44.7202	0	249775_at	4.624	0.0345	245181_at	5.129	0.0161
262128_at	45.8426	0	267411_at	5.0644	0.0344	266545_at	5.4454	0.0164
256933_at	37.3027	0	260135_at	4.83	0.0343	259426_at	4.2902	0.0167
253608_at	27.1236	0	254241_at	5.0103	0.0346	250826_at	4.4295	0.0166
248812_at	30.1767	0	248799_at	5.0757	0.0348	265511_at	4.9239	0.0175
267008_at	25.4202	0	265481_at	5.9757	0.0349	261892_at	5.5366	0.0175
267168_at	16.3653	0	262887_at	4.8223	0.0361	247177_at	4.5536	0.0178
263536_at	15.1497	0	259364_at	4.4411	0.0362	252437_at	4.2643	0.0178
247013_at	17.2136	0	249306_at	3.8554	0.0368	260551_at	4.3747	0.0181
261410_at	14.4034	0.0007	247455_at	4.3081	0.0367	256145_at	4.2966	0.0186
257679_at	14.2677	0.0007	253161_at	4.609	0.0381	253043_at	4.3766	0.0206
262947_at	11.6365	0.0006	255543_at	4.2758	0.0385	247878_at	4.0952	0.0205
254396_at	12.8928	0.0006	246253_at	4.1765	0.0388	245052_at	4.2514	0.0204
264415_at	12.7749	0.0006	267524_at	3.925	0.0389	250777_at	5.1244	0.0202
253309_at	10.4345	0.0011	254265_s_at	4.9396	0.0389	246550_at	4.1677	0.0204
250365_at	9.3942	0.001	253887_at	4.4853	0.039	253173_at	4.2546	0.0204
264318_at	8.9972	0.001	248368_at	4.0636	0.0391	267209_at	4.6811	0.0204
254042_at	9.8528	0.0009	264434_at	4.7386	0.0394	250669_at	5.0177	0.0204
246302_at	9.216	0.0009	251928_at	4.5499	0.0396	247882_at	4.5003	0.0203
265615_at	10.0917	0.0008	247933_at	4.3354	0.0396	247655_at	4.8491	0.0203
260556_at	10.504	0.0008	256433_at	4.2107	0.0405	256181_at	5.1494	0.0206
267181_at	9.7037	0.0008	266385_at	4.475	0.0407	251513_at	4.301	0.0217
258209_at	9.4658	0.0007	247925_at	4.4544	0.0413	249771_at	4.1321	0.0216
258498_at	8.6477	0.0007	267523_at	3.9517	0.0414	254243_at	4.3459	0.022
248218_at	8.1461	0.001	249417_at	4.2095	0.0412	254372_at	4.3851	0.0224
266992_at	7.9183	0.001	245928_s_at	2.9311	0.0413	262119_s_at	4.2778	0.0228
246831_at	7.9253	0.001	252464_at	4.6215	0.0416	250580_at	4.2328	0.0228
252984_at	8.7209	0.0009	259426_at	3.8794	0.0417	252045_at	4.7021	0.0235
253666_at	7.8484	0.0009	256522_at	5.0829	0.0417	259570_at	3.858	0.0235
247492_at	7.2634	0.0015	252179_at	3.9164	0.0433	265387_at	4.5371	0.0241
262118_at	8.1627	0.0014	261899_at	3.9941	0.0434	253908_at	4.1589	0.0242
253215_at	7.4198	0.0014	255602_at	3.9665	0.0436	248368_at	3.9596	0.0241
250798_at	6.9128	0.0016	256062_at	4.2643	0.0444	256114_at	3.8534	0.024
265411_at	6.9065	0.0016	256787_at	4.1343	0.0448	254384_at	4.5058	0.024
256169_at	7.946	0.0026	254926_at	4.2139	0.0447	245998_at	3.9365	0.0239
264042_at	7.3179	0.0028	250777_at	5.2465	0.0448	248794_at	4.1088	0.0238
253872_at	7.1841	0.0037	258939_at	3.7346	0.0447	266168_at	3.7116	0.0239
259445_at	6.1778	0.0036	266743_at	4.3449	0.0452	250670_at	4.0887	0.0238
263216_s_at	6.5594	0.004	247529_at	3.9963	0.0458	254869_at	4.8765	0.0239
264960_at	6.7221	0.0045	260362_at	4.5452	0.046	254231_at	4.795	0.0241
256937_at	6.7398	0.0069	248123_at	4.6361	0.046	248118_at	4.2007	0.024
253628_at	6.4818	0.0067	259789_at	5.0599	0.0461	247492_at	3.8423	0.0245
249125_at	5.9316	0.0074	266229_at	3.7776	0.046	254241_at	4.3559	0.0244
245181_at	5.6597	0.0077	249895_at	4.5627	0.0462	252368_at	4.3066	0.0246
252563_at	7.1004	0.0076	267472_at	3.9167	0.0464	261934_at	4.0818	0.0249
254201_at	5.9353	0.0074	254805_at	4.2975	0.0466	254387_at	4.1995	0.0249
254372_at	5.2201	0.0076	260919_at	3.8906	0.0473	247884_at	3.6952	0.0249
260203_at	6.0546	0.0079	258201_at	3.7855	0.0478	251922_at	3.9111	0.0255
252604_at	5.2822	0.01	260266_at	4.8326	0.0477	249988_at	3.776	0.0253
260856_at	5.4099	0.0102	253273_at	3.679	0.0477	252220_at	3.9263	0.0253
253046_at	5.3848	0.01	250114_s_at	3.8499	0.0484	264146_at	3.7818	0.0255
256145_at	4.3113	0.0109	264365_s_at	3.7312	0.0484	266658_at	4.7068	0.0255
260335_at	4.2624	0.0111	254201_at	4.3433	0.0484	263402_at	3.9994	0.0255
247327_at	4.8877	0.0109	257154_at	3.7348	0.0484	245076_at	3.8856	0.0258
245885_at	4.4226	0.0108	266821_at	3.9761	0.0486	253309_at	3.8555	0.0264
246099_at	4.8387	0.0108	260560_at	3.7313	0.0485	262694_at	3.6202	0.0268
247189_at	4.501	0.0118	259312_at	4.038	0.0488	248914_at	3.7732	0.0273
261088_at	5.0585	0.0121	255733_at	4.7063	0.0491	264663_at	3.676	0.0273
255596_at	3.9552	0.0129	263497_at	4.9754	0.0493	262986_at	4.4895	0.0277
253043_at	4.329	0.0128	249125_at	3.93	0.0497	267523_at	3.5326	0.029
247884_at	3.7995	0.0135	245385_at	4.1628	0.0498	252487_at	3.5428	0.0296
265670_s_at	4.2116	0.0133	260227_at	3.8393	0.0499	247189_at	3.962	0.0297
250287_at	4.1541	0.0142		fdh		266799_at	3.8474	0.0303
258370_at	4.7039	0.0141	probe	FC	pfp	255479_at	4.1599	0.0305
266743_at	4.3149	0.0143	247717_at	172.474	0	251054_at	4.1113	0.0304
260551_at	4.3399	0.017	247718_at	137.939	0	254255_at	4.3344	0.0303
264005_at	3.8338	0.018	250500_at	62.224	0	254447_at	3.9938	0.0316
254818_at	3.8784	0.0197	266415_at	100.725	0	254314_at	3.611	0.0329
251642_at	3.693	0.0212	251065_at	50.1593	0	259841_at	3.7246	0.0336
248611_at	3.8263	0.0209	246831_at	46.6535	0	258901_at	3.5087	0.0335
255250_at	4.4177	0.0208	267008_at	41.2003	0	266271_at	3.3603	0.0342
249278_at	3.5461	0.0209	262128_at	50.3171	0	267384_at	4.5023	0.0341
264146_at	3.6946	0.0209	256933_at	48.7395	0	266142_at	3.8752	0.034
258507_at	4.4764	0.0222	248812_at	37.2799	0.001	261438_at	3.4497	0.0342
266292_at	3.9729	0.0234	247327_at	31.7064	0.0009	254201_at	3.8488	0.0347
254832_at	4.7185	0.0236	253608_at	32.3996	0.0008	249278_at	3.5425	0.0345
267411_at	4.1616	0.0238	260556_at	33.5428	0.0008	261327_at	3.4542	0.0346
249771_at	3.9199	0.0262	252908_at	28.8807	0.0007	266745_at	3.8811	0.0346
264246_at	3.533	0.026	253908_at	28.323	0.0007	265276_at	3.7834	0.0356
253799_at	4.015	0.027	263216_s_at	25.5623	0.0006	245244_at	4.3382	0.0355
249775_at	3.8235	0.0271	259841_at	22.4863	0.0006	253066_at	3.6137	0.0359
263210_at	3.627	0.0269	252511_at	20.2532	0.0006	251895_at	3.8387	0.036
261247_at	3.5143	0.0292	266800_at	20.0058	0.0005	261033_at	3.875	0.0361
248163_at	3.475	0.0307	264415_at	24.0395	0.0005	250648_at	3.396	0.038
261395_at	3.619	0.0304	257679_at	22.4005	0.001	260568_at	3.9693	0.0382
252511_at	3.3989	0.0306	252604_at	20.4605	0.0009	255596_at	3.337	0.0389
248236_at	3.4826	0.0311	256169_at	20.1718	0.0009	250662_at	4.3132	0.0388
254869_at	4.0625	0.0321	254818_at	20.2199	0.0008	259793_at	3.3984	0.0391
263231_at	4.4653	0.0317	257919_at	19.8359	0.0016	248337_at	3.5186	0.0393
249494_at	3.5515	0.0314	251642_at	18.3012	0.0015	258252_at	3.3727	0.0408
249895_at	3.9325	0.0317	266992_at	16.6819	0.0015	252234_at	3.8607	0.0413
250670_at	3.4844	0.0315	260744_at	18.4303	0.0014	263809_at	3.1575	0.0412
261375_at	3.2497	0.0316	253259_at	16.4257	0.0017	252956_at	3.3146	0.0421
259507_at	3.7292	0.0327	250793_at	16.9972	0.0017	250909_at	3.6997	0.0434
252908_at	3.9491	0.0323	263931_at	15.8166	0.0016	262308_at	3.0903	0.0452
247882_at	3.4828	0.034	246099_at	17.28	0.0016	263467_at	3.2966	0.0456
264717_at	3.6106	0.034	251144_at	15.1158	0.0015	263799_at	3.4491	0.0454
249719_at	3.2348	0.0355	267168_at	15.6753	0.0015	259516_at	3.6789	0.0456
263402_at	3.732	0.0357	245076_at	15.5027	0.0014	265116_at	3.1821	0.0462
249289_at	3.5908	0.0363	262947_at	14.8267	0.0017	253799_at	3.2373	0.0463
255524_at	3.4557	0.0366	258606_at	16.485	0.0016	254952_at	3.1675	0.0474
249127_at	3.1674	0.0405	260568_at	16.4099	0.0016	251248_at	3.806	0.048
264147_at	3.4271	0.0402	253061_at	14.4944	0.0015	256937_at	3.5593	0.0482
248368_at	2.9747	0.0412	256940_at	16.0932	0.0018	261648_at	4.0144	0.0492
258609_at	3.0535	0.0411	261892_at	16.3393	0.0017	256442_at	3.9	0.0493
265511_at	3.5957	0.0419	260856_at	15.1106	0.0019	266140_at	3.3569	0.0493
254952_at	3.0933	0.043	245038_at	14.4597	0.0019	251633_at	3.5153	0.0493
250793_at	3.5447	0.0456	254396_at	13.9601	0.002	259502_at	3.3591	0.0495
245998_at	3.3934	0.0454	249719_at	14.4218	0.002	245275_at	3.0439	0.0494
259793_at	3.0263	0.0457	259417_at	14.9819	0.002	263046_at	3.879	0.0495
252234_at	3.0321	0.0457	254042_at	14.0151	0.0021	262448_at	3.168	0.0493
263809_at	2.8637	0.046	249862_at	14.6359	0.0023	260546_at	3.155	0.0494
249765_at	3.5443	0.0486	260203_at	14.4619	0.0022	245136_at	3.4575	0.0497
	bdg		251625_at	14.1305	0.0022		lcr
probe	FC	pfp	256442_at	13.8981	0.0029	probe	FC	pfp
251065_at	78.9025	0	266246_at	12.3911	0.0029	262128_at	89.877	0
247718_at	67.1865	0	247655_at	13.5042	0.0034	247717_at	84.6407	0
247717_at	62.9054	0	247013_at	13.7895	0.0033	247718_at	67.5242	0
266415_at	52.8593	0	266017_at	13.2448	0.0035	266415_at	58.4346	0
250500_at	44.7202	0	250662_at	13.6076	0.0036	251065_at	45.5079	0
262128_at	45.8426	0	253628_at	12.9438	0.0035	264415_at	32.9488	0
256933_at	37.3027	0	254387_at	12.4244	0.0034	248812_at	36.8498	0
253608_at	27.1236	0	261648_at	13.2446	0.0036	253628_at	24.529	0
248812_at	30.1767	0	266142_at	14.0464	0.0035	267008_at	23.1237	0
267008_at	25.4202	0	258209_at	12.0036	0.0036	254396_at	20.3675	0
267168_at	16.3653	0	262119_s_at	12.1264	0.0035	256933_at	21.8021	0
263536_at	15.1497	0	261021_at	11.5731	0.0035	260556_at	24.0676	0
247013_at	17.2136	0	245325_at	12.2802	0.0036	253608_at	21.4822	0
261410_at	14.4034	0.0007	262118_at	12.3759	0.0035	261410_at	20.5434	0
257679_at	14.2677	0.0007	251673_at	11.6843	0.0035	254042_at	21.836	0.0007
262947_at	11.6365	0.0006	249065_at	11.1417	0.0034	263216_s_at	18.225	0.0006
254396_at	12.8928	0.0006	263536_at	11.3686	0.0035	258498_at	16.3081	0.0012
264415_at	12.7749	0.0006	249494_at	11.6326	0.0035	252563_at	17.7681	0.0011
253309_at	10.4345	0.0011	264635_at	11.2687	0.0036	245325_at	14.473	0.0011
250365_at	9.3942	0.001	255596_at	11.0745	0.0035	260203_at	15.1986	0.001
264318_at	8.9972	0.001	264318_at	11.6671	0.0035	247327_at	14.7851	0.001
254042_at	9.8528	0.0009	245181_at	11.2776	0.0037	247013_at	15.2435	0.0009
246302_at	9.216	0.0009	267357_at	11.8795	0.0039	262947_at	12.5716	0.0009
265615_at	10.0917	0.0008	258277_at	12.1024	0.0039	266992_at	14.0684	0.0008
260556_at	10.504	0.0008	254120_at	11.7542	0.0038	266246_at	14.5237	0.0008
267181_at	9.7037	0.0008	258498_at	11.3625	0.0043	267168_at	12.6008	0.0008
258209_at	9.4658	0.0007	257315_at	11.2082	0.0045	266693_at	13.4036	0.0007
258498_at	8.6477	0.0007	259445_at	10.7675	0.0044	253872_at	13.5864	0.0007
248218_at	8.1461	0.001	248932_at	10.5897	0.0044	246831_at	13.4755	0.0007
266992_at	7.9183	0.001	252234_at	10.4176	0.0044	250500_at	12.2235	0.0007
246831_at	7.9253	0.001	258037_at	10.1361	0.0048	259445_at	11.8019	0.0006
252984_at	8.7209	0.0009	258402_at	10.9288	0.0048	260856_at	11.9134	0.0006
253666_at	7.8484	0.0009	264960_at	10.5721	0.0048	256169_at	12.6185	0.0006
247492_at	7.2634	0.0015	250670_at	10.3244	0.0049	264042_at	10.9073	0.0006
262118_at	8.1627	0.0014	263799_at	10.1432	0.0051	257315_at	12.6668	0.0006
253215_at	7.4198	0.0014	265276_at	10.037	0.0051	252984_at	11.3152	0.0006
250798_at	6.9128	0.0016	266292_at	10.3428	0.0051	252908_at	10.8517	0.0005
265411_at	6.9065	0.0016	246238_at	10.4284	0.0051	249862_at	11.4573	0.0005
256169_at	7.946	0.0026	250098_at	10.1131	0.0051	260744_at	10.2427	0.0005
264042_at	7.3179	0.0028	258100_at	10.3508	0.0054	253666_at	10.5059	0.0012
253872_at	7.1841	0.0037	260287_at	9.7378	0.0054	258209_at	9.7633	0.0017
259445_at	6.1778	0.0036	251895_at	9.3031	0.0054	267411_at	10.2735	0.0017
263216_s_at	6.5594	0.004	249983_at	9.3702	0.0059	246099_at	10.3055	0.0019
264960_at	6.7221	0.0045	264958_at	9.4726	0.0058	250793_at	10.8667	0.0025
256937_at	6.7398	0.0069	258791_at	9.0123	0.0057	252604_at	8.9441	0.0031
253628_at	6.4818	0.0067	252984_at	9.7359	0.0057	250292_at	8.8001	0.0033
249125_at	5.9316	0.0074	253309_at	9.5134	0.0056	253046_at	8.7212	0.0034
245181_at	5.6597	0.0077	250798_at	9.3484	0.0056	250365_at	8.5178	0.0033
252563_at	7.1004	0.0076	248793_at	11.3469	0.0056	246302_at	8.3199	0.0033
254201_at	5.9353	0.0074	245711_at	9.3521	0.0057	265615_at	8.8197	0.0032
254372_at	5.2201	0.0076	259502_at	9.4114	0.0058	251642_at	8.3272	0.0031
260203_at	6.0546	0.0079	261443_at	9.4235	0.0059	266800_at	7.9594	0.0033
252604_at	5.2822	0.01	266267_at	9.4529	0.006	253215_at	8.0605	0.0032
260856_at	5.4099	0.0102	253832_at	9.0253	0.0059	262118_at	8.7626	0.0037
253046_at	5.3848	0.01	267384_at	10.1979	0.0058	257644_at	7.6864	0.0044
256145_at	4.3113	0.0109	251336_at	10.2081	0.0058	254818_at	7.6863	0.0043
260335_at	4.2624	0.0111	261005_at	9.1631	0.0058	258402_at	8.2661	0.0044
247327_at	4.8877	0.0109	257644_at	9.3103	0.0058	257679_at	7.6545	0.0057
245885_at	4.4226	0.0108	245052_at	8.8418	0.006	255250_at	7.3146	0.0056
246099_at	4.8387	0.0108	248611_at	8.9344	0.0064	264213_at	8.7935	0.0055
247189_at	4.501	0.0118	257623_at	9.268	0.0064	249895_at	7.6799	0.0061
261088_at	5.0585	0.0121	245885_at	8.0554	0.0064	263536_at	6.7393	0.006
255596_at	3.9552	0.0129	253173_at	8.7357	0.0068	267147_at	7.0056	0.0059
253043_at	4.329	0.0128	265221_s_at	8.9135	0.0068	253104_at	7.2052	0.0058
247884_at	3.7995	0.0135	247492_at	8.4837	0.0069	264005_at	7.034	0.0057
265670_s_at	4.2116	0.0133	266596_at	8.6157	0.0073	254652_at	6.883	0.0056
250287_at	4.1541	0.0142	264758_at	8.969	0.0072	249125_at	7.056	0.006
258370_at	4.7039	0.0141	248037_at	8.1993	0.0075	248611_at	7.1541	0.0059
266743_at	4.3149	0.0143	248551_at	8.4831	0.0074	265670_s_at	6.5295	0.0062
260551_at	4.3399	0.017	252045_at	9.002	0.0075	251144_at	6.5504	0.0063
264005_at	3.8338	0.018	256633_at	9.2617	0.0075	265411_at	6.2452	0.0068
254818_at	3.8784	0.0197	253643_at	9.1031	0.0074	248218_at	6.3153	0.0068
251642_at	3.693	0.0212	262986_at	8.9972	0.0073	263210_at	6.0476	0.0067
248611_at	3.8263	0.0209	253872_at	8.733	0.0073	249719_at	6.3222	0.0068
255250_at	4.4177	0.0208	254447_at	9.1696	0.0075	261088_at	6.1239	0.0068
249278_at	3.5461	0.0209	248218_at	8.2126	0.0075	253485_at	6.381	0.0067
264146_at	3.6946	0.0209	257206_at	8.2797	0.0075	265674_at	6.2161	0.0069
258507_at	4.4764	0.0222	248163_at	7.7152	0.0076	257919_at	6.3141	0.0071
266292_at	3.9729	0.0234	265511_at	8.5225	0.0076	264153_at	6.8388	0.0073
254832_at	4.7185	0.0236	253215_at	7.46	0.0076	266743_at	6.8901	0.0074
267411_at	4.1616	0.0238	250292_at	7.7929	0.0077	246238_at	6.0751	0.0075
249771_at	3.9199	0.0262	253125_at	8.0664	0.0077	263231_at	6.1226	0.0078
264246_at	3.533	0.026	263539_at	9.9493	0.0077	264318_at	5.8156	0.0078
253799_at	4.015	0.027	246018_at	8.4034	0.0078	250781_at	5.559	0.0081
249775_at	3.8235	0.0271	260037_at	8.7413	0.0078	252102_at	5.7682	0.0082
263210_at	3.627	0.0269	259382_s_at	8.2451	0.0078	253061_at	6.45	0.0085
261247_at	3.5143	0.0292	262930_at	7.9504	0.0078	251438_s_at	6.1014	0.0084
248163_at	3.475	0.0307	267181_at	8.4077	0.0077	266072_at	5.7582	0.0085
261395_at	3.619	0.0304	252183_at	8.1841	0.0081	260335_at	5.6221	0.0091
252511_at	3.3989	0.0306	249346_at	8.2285	0.0086	248037_at	5.4509	0.009
248236_at	3.4826	0.0311	261410_at	7.7895	0.0085	246114_at	6.7792	0.009
254869_at	4.0625	0.0321	252437_at	6.9927	0.0086	252511_at	5.5883	0.0092
263231_at	4.4653	0.0317	259751_at	8.0775	0.0089	260522_x_at	5.5656	0.0099
249494_at	3.5515	0.0314	251513_at	7.6815	0.0091	254242_at	6.5189	0.0099
249895_at	3.9325	0.0317	254243_at	7.6931	0.009	249923_at	5.3781	0.0104
250670_at	3.4844	0.0315	265411_at	7.8908	0.009	260656_at	5.7705	0.0103
261375_at	3.2497	0.0316	249928_at	7.969	0.0091	248163_at	5.004	0.0106
259507_at	3.7292	0.0327	262211_at	7.5659	0.0092	247540_at	5.6804	0.0105
252908_at	3.9491	0.0323	248794_at	8.0222	0.0093	267181_at	5.7283	0.0105
247882_at	3.4828	0.034	245731_at	7.6154	0.0092	245885_at	4.9456	0.011
264717_at	3.6106	0.034	249197_at	8.0554	0.0097	250287_at	5.0263	0.0112
249719_at	3.2348	0.0355	252563_at	7.7361	0.0096	256017_at	5.3252	0.012
263402_at	3.732	0.0357	258947_at	7.7814	0.0096	264960_at	4.873	0.0119
249289_at	3.5908	0.0363	262832_s_at	7.0565	0.0095	258606_at	5.7978	0.0121
255524_at	3.4557	0.0366	266316_at	8.2461	0.0096	252997_at	6.1773	0.012
249127_at	3.1674	0.0405	245244_at	8.547	0.0099	249765_at	5.4224	0.0125
264147_at	3.4271	0.0402	250445_at	7.1976	0.0099	255602_at	4.8712	0.0125
248368_at	2.9747	0.0412	256601_s_at	8.3196	0.0099	258507_at	5.2724	0.0126
258609_at	3.0535	0.0411	247540_at	8.0092	0.0099	249494_at	4.9175	0.0126
265511_at	3.5957	0.0419	254652_at	7.4468	0.0101	256522_at	5.6607	0.0126
254952_at	3.0933	0.043	266983_at	7.2657	0.0101	266017_at	5.2191	0.0125
250793_at	3.5447	0.0456	252679_at	7.6078	0.0104	266832_at	5.7015	0.0128
245998_at	3.3934	0.0454	256337_at	7.3889	0.0104	253887_at	4.9422	0.0134
259793_at	3.0263	0.0457	261901_at	7.5492	0.0106	261037_at	5.1969	0.0136
252234_at	3.0321	0.0457	266832_at	7.9261	0.0105	264580_at	5.4282	0.0136
263809_at	2.8637	0.046	257021_at	8.8459	0.0109	262887_at	5.0987	0.014
249765_at	3.5443	0.0486	247177_at	7.4697	0.0108	249626_at	4.9209	0.0144
	bdg		266658_at	7.9431	0.011	264246_at	4.5949	0.0148
probe	FC	pfp	260656_at	7.8382	0.0113	245757_at	5.4242	0.015
251065_at	78.9025	0	253066_at	7.3393	0.0112	264717_at	5.1232	0.0158
247718_at	67.1865	0	264580_at	7.0382	0.0112	266901_at	4.517	0.0158
247717_at	62.9054	0	249988_at	7.2534	0.0113	267357_at	5.6197	0.0158
266415_at	52.8593	0	245041_at	7.1904	0.0113	258100_at	5.1938	0.0158
250500_at	44.7202	0	245252_at	7.6331	0.0112	245181_at	5.129	0.0161
262128_at	45.8426	0	246932_at	6.9183	0.0111	266545_at	5.4454	0.0164
256933_at	37.3027	0	247882_at	6.6172	0.0111	259426_at	4.2902	0.0167
253608_at	27.1236	0	266656_at	7.5338	0.011	250826_at	4.4295	0.0166
248812_at	30.1767	0	256017_at	7.0873	0.0112	265511_at	4.9239	0.0175
267008_at	25.4202	0	253830_at	6.9977	0.0112	261892_at	5.5366	0.0175
267168_at	16.3653	0	247280_at	6.51	0.0118	247177_at	4.5536	0.0178
263536_at	15.1497	0	256937_at	7.1796	0.0118	252437_at	4.2643	0.0178
247013_at	17.2136	0	260754_at	7.805	0.0119	260551_at	4.3747	0.0181
261410_at	14.4034	0.0007	257053_at	5.9996	0.0119	256145_at	4.2966	0.0186
257679_at	14.2677	0.0007	265184_at	7.5149	0.0121	253043_at	4.3766	0.0206
262947_at	11.6365	0.0006	260335_at	6.4684	0.0123	247878_at	4.0952	0.0205
254396_at	12.8928	0.0006	260551_at	6.8056	0.0124	245052_at	4.2514	0.0204
264415_at	12.7749	0.0006	247585_at	6.6994	0.0127	250777_at	5.1244	0.0202
253309_at	10.4345	0.0011	254327_at	7.4141	0.0126	246550_at	4.1677	0.0204
250365_at	9.3942	0.001	251109_at	6.6153	0.0126	253173_at	4.2546	0.0204
264318_at	8.9972	0.001	263935_at	6.8527	0.0127	267209_at	4.6811	0.0204
254042_at	9.8528	0.0009	258436_at	6.3731	0.0129	250669_at	5.0177	0.0204
246302_at	9.216	0.0009	253666_at	6.6673	0.0132	247882_at	4.5003	0.0203
265615_at	10.0917	0.0008	261470_at	7.4027	0.0137	247655_at	4.8491	0.0203
260556_at	10.504	0.0008	265674_at	6.1507	0.0136	256181_at	5.1494	0.0206
267181_at	9.7037	0.0008	265670_s_at	6.332	0.0137	251513_at	4.301	0.0217
258209_at	9.4658	0.0007	248448_at	6.3839	0.0137	249771_at	4.1321	0.0216
258498_at	8.6477	0.0007	257690_at	6.7096	0.0139	254243_at	4.3459	0.022
248218_at	8.1461	0.001	250937_at	6.4989	0.014	254372_at	4.3851	0.0224
266992_at	7.9183	0.001	264153_at	7.5319	0.014	262119_s_at	4.2778	0.0228
246831_at	7.9253	0.001	250580_at	6.4642	0.0142	250580_at	4.2328	0.0228
252984_at	8.7209	0.0009	263046_at	7.4175	0.0144	252045_at	4.7021	0.0235
253666_at	7.8484	0.0009	245840_at	7.2781	0.0146	259570_at	3.858	0.0235
247492_at	7.2634	0.0015	245757_at	6.3375	0.0146	265387_at	4.5371	0.0241
262118_at	8.1627	0.0014	249923_at	6.6927	0.0147	253908_at	4.1589	0.0242
253215_at	7.4198	0.0014	263182_at	6.7231	0.0147	248368_at	3.9596	0.0241
250798_at	6.9128	0.0016	259443_at	6.7603	0.0146	256114_at	3.8534	0.024
265411_at	6.9065	0.0016	262607_at	6.1259	0.0147	254384_at	4.5058	0.024
256169_at	7.946	0.0026	253046_at	6.0402	0.0146	245998_at	3.9365	0.0239
264042_at	7.3179	0.0028	259979_at	6.4859	0.0152	248794_at	4.1088	0.0238
253872_at	7.1841	0.0037	250339_at	5.887	0.0153	266168_at	3.7116	0.0239
259445_at	6.1778	0.0036	261037_at	5.9227	0.0156	250670_at	4.0887	0.0238
263216_s_at	6.5594	0.004	249278_at	5.7882	0.0157	254869_at	4.8765	0.0239
264960_at	6.7221	0.0045	265387_at	6.6879	0.0163	254231_at	4.795	0.0241
256937_at	6.7398	0.0069	249580_at	5.9834	0.0162	248118_at	4.2007	0.024
253628_at	6.4818	0.0067	251017_at	6.182	0.0163	247492_at	3.8423	0.0245
249125_at	5.9316	0.0074	251633_at	6.4673	0.0163	254241_at	4.3559	0.0244
245181_at	5.6597	0.0077	249581_at	5.8518	0.0164	252368_at	4.3066	0.0246
252563_at	7.1004	0.0076	264042_at	5.7385	0.0166	261934_at	4.0818	0.0249
254201_at	5.9353	0.0074	246405_at	6.3547	0.0166	254387_at	4.1995	0.0249
254372_at	5.2201	0.0076	245777_at	6.4823	0.0168	247884_at	3.6952	0.0249
260203_at	6.0546	0.0079	252346_at	6.7646	0.0167	251922_at	3.9111	0.0255
252604_at	5.2822	0.01	250365_at	6.2656	0.017	249988_at	3.776	0.0253
260856_at	5.4099	0.0102	266168_at	5.5532	0.0171	252220_at	3.9263	0.0253
253046_at	5.3848	0.01	248509_at	5.712	0.0171	264146_at	3.7818	0.0255
256145_at	4.3113	0.0109	250669_at	6.0364	0.0179	266658_at	4.7068	0.0255
260335_at	4.2624	0.0111	254197_at	5.9007	0.0179	263402_at	3.9994	0.0255
247327_at	4.8877	0.0109	254372_at	5.9058	0.018	245076_at	3.8856	0.0258
245885_at	4.4226	0.0108	254869_at	6.919	0.0186	253309_at	3.8555	0.0264
246099_at	4.8387	0.0108	265853_at	5.8226	0.0186	262694_at	3.6202	0.0268
247189_at	4.501	0.0118	255479_at	5.9106	0.0186	248914_at	3.7732	0.0273
261088_at	5.0585	0.0121	254952_at	5.5035	0.0188	264663_at	3.676	0.0273
255596_at	3.9552	0.0129	252474_at	6.0373	0.0187	262986_at	4.4895	0.0277
253043_at	4.329	0.0128	245148_at	5.5293	0.0189	267523_at	3.5326	0.029
247884_at	3.7995	0.0135	259879_at	6.7966	0.0189	252487_at	3.5428	0.0296
265670_s_at	4.2116	0.0133	254075_at	6.3509	0.0189	247189_at	3.962	0.0297
250287_at	4.1541	0.0142	245755_at	6.3555	0.0192	266799_at	3.8474	0.0303
258370_at	4.7039	0.0141	247949_at	6.2484	0.0193	255479_at	4.1599	0.0305
266743_at	4.3149	0.0143	264005_at	5.4158	0.0193	251054_at	4.1113	0.0304
260551_at	4.3399	0.017	254242_at	6.7318	0.0192	254255_at	4.3344	0.0303
264005_at	3.8338	0.018	262092_at	5.2668	0.0192	254447_at	3.9938	0.0316
254818_at	3.8784	0.0197	259550_at	5.2828	0.0194	254314_at	3.611	0.0329
251642_at	3.693	0.0212	250909_at	6.1739	0.0194	259841_at	3.7246	0.0336
248611_at	3.8263	0.0209	246550_at	5.3819	0.0193	258901_at	3.5087	0.0335
255250_at	4.4177	0.0208	254255_at	6.5096	0.0193	266271_at	3.3603	0.0342
249278_at	3.5461	0.0209	253104_at	5.4884	0.0192	267384_at	4.5023	0.0341
264146_at	3.6946	0.0209	266098_at	5.7537	0.0191	266142_at	3.8752	0.034
258507_at	4.4764	0.0222	252133_at	5.6647	0.0192	261438_at	3.4497	0.0342
266292_at	3.9729	0.0234	267209_at	5.5399	0.0192	254201_at	3.8488	0.0347
254832_at	4.7185	0.0236	265817_at	5.6334	0.0191	249278_at	3.5425	0.0345
267411_at	4.1616	0.0238	247543_at	6.0061	0.0192	261327_at	3.4542	0.0346
249771_at	3.9199	0.0262	265615_at	5.9474	0.0191	266745_at	3.8811	0.0346
264246_at	3.533	0.026	259793_at	5.36	0.0191	265276_at	3.7834	0.0356
253799_at	4.015	0.027	257022_at	5.6392	0.0192	245244_at	4.3382	0.0355
249775_at	3.8235	0.0271	252053_at	5.9514	0.0193	253066_at	3.6137	0.0359
263210_at	3.627	0.0269	265058_s_at	6.546	0.0195	251895_at	3.8387	0.036
261247_at	3.5143	0.0292	267147_at	5.0906	0.0195	261033_at	3.875	0.0361
248163_at	3.475	0.0307	245602_at	5.7299	0.0202	250648_at	3.396	0.038
261395_at	3.619	0.0304	266072_at	5.5732	0.0205	260568_at	3.9693	0.0382
252511_at	3.3989	0.0306	262801_at	4.9922	0.0204	255596_at	3.337	0.0389
248236_at	3.4826	0.0311	247878_at	5.1413	0.0205	250662_at	4.3132	0.0388
254869_at	4.0625	0.0321	256225_at	5.2035	0.0204	259793_at	3.3984	0.0391
263231_at	4.4653	0.0317	252102_at	5.464	0.0208	248337_at	3.5186	0.0393
249494_at	3.5515	0.0314	262085_at	5.3426	0.0208	258252_at	3.3727	0.0408
249895_at	3.9325	0.0317	253423_at	5.877	0.021	252234_at	3.8607	0.0413
250670_at	3.4844	0.0315	245866_s_at	6.1705	0.0209	263809_at	3.1575	0.0412
261375_at	3.2497	0.0316	256300_at	5.9392	0.0209	252956_at	3.3146	0.0421
259507_at	3.7292	0.0327	260243_at	5.5099	0.0214	250909_at	3.6997	0.0434
252908_at	3.9491	0.0323	247708_at	5.6889	0.0215	262308_at	3.0903	0.0452
247882_at	3.4828	0.034	261934_at	5.563	0.0217	263467_at	3.2966	0.0456
264717_at	3.6106	0.034	249917_at	5.1843	0.0219	263799_at	3.4491	0.0454
249719_at	3.2348	0.0355	252921_at	5.0171	0.0223	259516_at	3.6789	0.0456
263402_at	3.732	0.0357	252170_at	5.0159	0.0231	265116_at	3.1821	0.0462
249289_at	3.5908	0.0363	264147_at	5.2175	0.0233	253799_at	3.2373	0.0463
255524_at	3.4557	0.0366	248282_at	5.0495	0.0233	254952_at	3.1675	0.0474
249127_at	3.1674	0.0405	259272_at	5.8332	0.0233	251248_at	3.806	0.048
264147_at	3.4271	0.0402	260567_at	4.5085	0.0237	256937_at	3.5593	0.0482
248368_at	2.9747	0.0412	248298_at	5.2026	0.024	261648_at	4.0144	0.0492
258609_at	3.0535	0.0411	251200_at	5.1298	0.024	256442_at	3.9	0.0493
265511_at	3.5957	0.0419	248964_at	5.6762	0.0247	266140_at	3.3569	0.0493
254952_at	3.0933	0.043	262072_at	5.3632	0.0247	251633_at	3.5153	0.0493
250793_at	3.5447	0.0456	249626_at	4.9884	0.0249	259502_at	3.3591	0.0495
245998_at	3.3934	0.0454	266010_at	6.2142	0.0249	245275_at	3.0439	0.0494
259793_at	3.0263	0.0457	250327_at	4.9741	0.025	263046_at	3.879	0.0495
252234_at	3.0321	0.0457	247951_at	4.8658	0.025	262448_at	3.168	0.0493
263809_at	2.8637	0.046	257939_at	5.3918	0.025	260546_at	3.155	0.0494
249765_at	3.5443	0.0486	247474_at	5.5316	0.0251	245136_at	3.4575	0.0497
	bdg		263443_at	4.964	0.0257		lcr
probe	FC	pfp	258225_at	6.0771	0.0261	probe	FC	pfp
251065_at	78.9025	0	264717_at	5.4415	0.0264	262128_at	89.877	0
247718_at	67.1865	0	260386_at	4.8713	0.0264	247717_at	84.6407	0
247717_at	62.9054	0	263809_at	4.6016	0.0265	247718_at	67.5242	0
266415_at	52.8593	0	246935_at	4.8452	0.0267	266415_at	58.4346	0
250500_at	44.7202	0	264246_at	4.7794	0.0273	251065_at	45.5079	0
262128_at	45.8426	0	260943_at	4.842	0.0278	264415_at	32.9488	0
256933_at	37.3027	0	252415_at	4.7159	0.0285	248812_at	36.8498	0
253608_at	27.1236	0	247351_at	4.6945	0.0288	253628_at	24.529	0
248812_at	30.1767	0	254231_at	5.6748	0.0298	267008_at	23.1237	0
267008_at	25.4202	0	266834_s_at	4.9842	0.0299	254396_at	20.3675	0
267168_at	16.3653	0	255568_at	5.5842	0.0303	256933_at	21.8021	0
263536_at	15.1497	0	259137_at	4.9683	0.0304	260556_at	24.0676	0
247013_at	17.2136	0	246366_at	5.7841	0.0304	253608_at	21.4822	0
261410_at	14.4034	0.0007	261395_at	5.3218	0.0306	261410_at	20.5434	0
257679_at	14.2677	0.0007	262694_at	4.4129	0.0306	254042_at	21.836	0.0007
262947_at	11.6365	0.0006	249941_at	4.9672	0.0307	263216_s_at	18.225	0.0006
254396_at	12.8928	0.0006	246927_s_at	5.1962	0.0308	258498_at	16.3081	0.0012
264415_at	12.7749	0.0006	245250_at	4.9333	0.031	252563_at	17.7681	0.0011
253309_at	10.4345	0.0011	247884_at	4.356	0.031	245325_at	14.473	0.0011
250365_at	9.3942	0.001	246114_at	5.4334	0.0313	260203_at	15.1986	0.001
264318_at	8.9972	0.001	251443_at	5.0974	0.0312	247327_at	14.7851	0.001
254042_at	9.8528	0.0009	264529_at	4.5035	0.0313	247013_at	15.2435	0.0009
246302_at	9.216	0.0009	254271_at	4.6634	0.0317	262947_at	12.5716	0.0009
265615_at	10.0917	0.0008	256145_at	4.4951	0.0317	266992_at	14.0684	0.0008
260556_at	10.504	0.0008	261143_at	4.5014	0.0316	266246_at	14.5237	0.0008
267181_at	9.7037	0.0008	254318_at	4.7716	0.0323	267168_at	12.6008	0.0008
258209_at	9.4658	0.0007	253372_at	4.4192	0.0323	266693_at	13.4036	0.0007
258498_at	8.6477	0.0007	264213_at	4.1472	0.0323	253872_at	13.5864	0.0007
248218_at	8.1461	0.001	255595_at	4.7734	0.0326	246831_at	13.4755	0.0007
266992_at	7.9183	0.001	247754_at	4.8589	0.0326	250500_at	12.2235	0.0007
246831_at	7.9253	0.001	245264_at	4.559	0.0334	259445_at	11.8019	0.0006
252984_at	8.7209	0.0009	255742_at	5.0219	0.0333	260856_at	11.9134	0.0006
253666_at	7.8484	0.0009	252862_at	4.4373	0.0337	256169_at	12.6185	0.0006
247492_at	7.2634	0.0015	258609_at	4.2889	0.0336	264042_at	10.9073	0.0006
262118_at	8.1627	0.0014	251054_at	5.0147	0.0338	257315_at	12.6668	0.0006
253215_at	7.4198	0.0014	256793_at	4.4671	0.0338	252984_at	11.3152	0.0006
250798_at	6.9128	0.0016	254232_at	5.5161	0.0338	252908_at	10.8517	0.0005
265411_at	6.9065	0.0016	267393_at	4.6605	0.0339	249862_at	11.4573	0.0005
256169_at	7.946	0.0026	249775_at	4.624	0.0345	260744_at	10.2427	0.0005
264042_at	7.3179	0.0028	267411_at	5.0644	0.0344	253666_at	10.5059	0.0012
253872_at	7.1841	0.0037	260135_at	4.83	0.0343	258209_at	9.7633	0.0017
259445_at	6.1778	0.0036	254241_at	5.0103	0.0346	267411_at	10.2735	0.0017
263216_s_at	6.5594	0.004	248799_at	5.0757	0.0348	246099_at	10.3055	0.0019
264960_at	6.7221	0.0045	265481_at	5.9757	0.0349	250793_at	10.8667	0.0025
256937_at	6.7398	0.0069	262887_at	4.8223	0.0361	252604_at	8.9441	0.0031
253628_at	6.4818	0.0067	259364_at	4.4411	0.0362	250292_at	8.8001	0.0033
249125_at	5.9316	0.0074	249306_at	3.8554	0.0368	253046_at	8.7212	0.0034
245181_at	5.6597	0.0077	247455_at	4.3081	0.0367	250365_at	8.5178	0.0033
252563_at	7.1004	0.0076	253161_at	4.609	0.0381	246302_at	8.3199	0.0033
254201_at	5.9353	0.0074	255543_at	4.2758	0.0385	265615_at	8.8197	0.0032
254372_at	5.2201	0.0076	246253_at	4.1765	0.0388	251642_at	8.3272	0.0031
260203_at	6.0546	0.0079	267524_at	3.925	0.0389	266800_at	7.9594	0.0033
252604_at	5.2822	0.01	254265_s_at	4.9396	0.0389	253215_at	8.0605	0.0032
260856_at	5.4099	0.0102	253887_at	4.4853	0.039	262118_at	8.7626	0.0037
253046_at	5.3848	0.01	248368_at	4.0636	0.0391	257644_at	7.6864	0.0044
256145_at	4.3113	0.0109	264434_at	4.7386	0.0394	254818_at	7.6863	0.0043
260335_at	4.2624	0.0111	251928_at	4.5499	0.0396	258402_at	8.2661	0.0044
247327_at	4.8877	0.0109	247933_at	4.3354	0.0396	257679_at	7.6545	0.0057
245885_at	4.4226	0.0108	256433_at	4.2107	0.0405	255250_at	7.3146	0.0056
246099_at	4.8387	0.0108	266385_at	4.475	0.0407	264213_at	8.7935	0.0055
247189_at	4.501	0.0118	247925_at	4.4544	0.0413	249895_at	7.6799	0.0061
261088_at	5.0585	0.0121	267523_at	3.9517	0.0414	263536_at	6.7393	0.006
255596_at	3.9552	0.0129	249417_at	4.2095	0.0412	267147_at	7.0056	0.0059
253043_at	4.329	0.0128	245928_s_at	2.9311	0.0413	253104_at	7.2052	0.0058
247884_at	3.7995	0.0135	252464_at	4.6215	0.0416	264005_at	7.034	0.0057
265670_s_at	4.2116	0.0133	259426_at	3.8794	0.0417	254652_at	6.883	0.0056
250287_at	4.1541	0.0142	256522_at	5.0829	0.0417	249125_at	7.056	0.006
258370_at	4.7039	0.0141	252179_at	3.9164	0.0433	248611_at	7.1541	0.0059
266743_at	4.3149	0.0143	261899_at	3.9941	0.0434	265670_s_at	6.5295	0.0062
260551_at	4.3399	0.017	255602_at	3.9665	0.0436	251144_at	6.5504	0.0063
264005_at	3.8338	0.018	256062_at	4.2643	0.0444	265411_at	6.2452	0.0068
254818_at	3.8784	0.0197	256787_at	4.1343	0.0448	248218_at	6.3153	0.0068
251642_at	3.693	0.0212	254926_at	4.2139	0.0447	263210_at	6.0476	0.0067
248611_at	3.8263	0.0209	250777_at	5.2465	0.0448	249719_at	6.3222	0.0068
255250_at	4.4177	0.0208	258939_at	3.7346	0.0447	261088_at	6.1239	0.0068
249278_at	3.5461	0.0209	266743_at	4.3449	0.0452	253485_at	6.381	0.0067
264146_at	3.6946	0.0209	247529_at	3.9963	0.0458	265674_at	6.2161	0.0069
258507_at	4.4764	0.0222	260362_at	4.5452	0.046	257919_at	6.3141	0.0071
266292_at	3.9729	0.0234	248123_at	4.6361	0.046	264153_at	6.8388	0.0073
254832_at	4.7185	0.0236	259789_at	5.0599	0.0461	266743_at	6.8901	0.0074
267411_at	4.1616	0.0238	266229_at	3.7776	0.046	246238_at	6.0751	0.0075
249771_at	3.9199	0.0262	249895_at	4.5627	0.0462	263231_at	6.1226	0.0078
264246_at	3.533	0.026	267472_at	3.9167	0.0464	264318_at	5.8156	0.0078
253799_at	4.015	0.027	254805_at	4.2975	0.0466	250781_at	5.559	0.0081
249775_at	3.8235	0.0271	260919_at	3.8906	0.0473	252102_at	5.7682	0.0082
263210_at	3.627	0.0269	258201_at	3.7855	0.0478	253061_at	6.45	0.0085
261247_at	3.5143	0.0292	260266_at	4.8326	0.0477	251438_s_at	6.1014	0.0084
248163_at	3.475	0.0307	253273_at	3.679	0.0477	266072_at	5.7582	0.0085
261395_at	3.619	0.0304	250114_s_at	3.8499	0.0484	260335_at	5.6221	0.0091
252511_at	3.3989	0.0306	264365_s_at	3.7312	0.0484	248037_at	5.4509	0.009
248236_at	3.4826	0.0311	254201_at	4.3433	0.0484	246114_at	6.7792	0.009
254869_at	4.0625	0.0321	257154_at	3.7348	0.0484	252511_at	5.5883	0.0092
263231_at	4.4653	0.0317	266821_at	3.9761	0.0486	260522_x_at	5.5656	0.0099
249494_at	3.5515	0.0314	260560_at	3.7313	0.0485	254242_at	6.5189	0.0099
249895_at	3.9325	0.0317	259312_at	4.038	0.0488	249923_at	5.3781	0.0104
250670_at	3.4844	0.0315	255733_at	4.7063	0.0491	260656_at	5.7705	0.0103
261375_at	3.2497	0.0316	263497_at	4.9754	0.0493	248163_at	5.004	0.0106
259507_at	3.7292	0.0327	249125_at	3.93	0.0497	247540_at	5.6804	0.0105
252908_at	3.9491	0.0323	245385_at	4.1628	0.0498	267181_at	5.7283	0.0105
247882_at	3.4828	0.034	260227_at	3.8393	0.0499	245885_at	4.9456	0.011
264717_at	3.6106	0.034		fdh		250287_at	5.0263	0.0112
249719_at	3.2348	0.0355	probe	FC	pfp	256017_at	5.3252	0.012
263402_at	3.732	0.0357	247717_at	172.474	0	264960_at	4.873	0.0119
249289_at	3.5908	0.0363	247718_at	137.939	0	258606_at	5.7978	0.0121
255524_at	3.4557	0.0366	250500_at	62.224	0	252997_at	6.1773	0.012
249127_at	3.1674	0.0405	266415_at	100.725	0	249765_at	5.4224	0.0125
264147_at	3.4271	0.0402	251065_at	50.1593	0	255602_at	4.8712	0.0125
248368_at	2.9747	0.0412	246831_at	46.6535	0	258507_at	5.2724	0.0126
258609_at	3.0535	0.0411	267008_at	41.2003	0	249494_at	4.9175	0.0126
265511_at	3.5957	0.0419	262128_at	50.3171	0	256522_at	5.6607	0.0126
254952_at	3.0933	0.043	256933_at	48.7395	0	266017_at	5.2191	0.0125
250793_at	3.5447	0.0456	248812_at	37.2799	0.001	266832_at	5.7015	0.0128
245998_at	3.3934	0.0454	247327_at	31.7064	0.0009	253887_at	4.9422	0.0134
259793_at	3.0263	0.0457	253608_at	32.3996	0.0008	261037_at	5.1969	0.0136
252234_at	3.0321	0.0457	260556_at	33.5428	0.0008	264580_at	5.4282	0.0136
263809_at	2.8637	0.046	252908_at	28.8807	0.0007	262887_at	5.0987	0.014
249765_at	3.5443	0.0486	253908_at	28.323	0.0007	249626_at	4.9209	0.0144
	bdg		263216_s_at	25.5623	0.0006	264246_at	4.5949	0.0148
probe	FC	pfp	259841_at	22.4863	0.0006	245757_at	5.4242	0.015
251065_at	78.9025	0	252511_at	20.2532	0.0006	264717_at	5.1232	0.0158
247718_at	67.1865	0	266800_at	20.0058	0.0005	266901_at	4.517	0.0158
247717_at	62.9054	0	264415_at	24.0395	0.0005	267357_at	5.6197	0.0158
266415_at	52.8593	0	257679_at	22.4005	0.001	258100_at	5.1938	0.0158
250500_at	44.7202	0	252604_at	20.4605	0.0009	245181_at	5.129	0.0161
262128_at	45.8426	0	256169_at	20.1718	0.0009	266545_at	5.4454	0.0164
256933_at	37.3027	0	254818_at	20.2199	0.0008	259426_at	4.2902	0.0167
253608_at	27.1236	0	257919_at	19.8359	0.0016	250826_at	4.4295	0.0166
248812_at	30.1767	0	251642_at	18.3012	0.0015	265511_at	4.9239	0.0175
267008_at	25.4202	0	266992_at	16.6819	0.0015	261892_at	5.5366	0.0175
267168_at	16.3653	0	260744_at	18.4303	0.0014	247177_at	4.5536	0.0178
263536_at	15.1497	0	253259_at	16.4257	0.0017	252437_at	4.2643	0.0178
247013_at	17.2136	0	250793_at	16.9972	0.0017	260551_at	4.3747	0.0181
261410_at	14.4034	0.0007	263931_at	15.8166	0.0016	256145_at	4.2966	0.0186
257679_at	14.2677	0.0007	246099_at	17.28	0.0016	253043_at	4.3766	0.0206
262947_at	11.6365	0.0006	251144_at	15.1158	0.0015	247878_at	4.0952	0.0205
254396_at	12.8928	0.0006	267168_at	15.6753	0.0015	245052_at	4.2514	0.0204
264415_at	12.7749	0.0006	245076_at	15.5027	0.0014	250777_at	5.1244	0.0202
253309_at	10.4345	0.0011	262947_at	14.8267	0.0017	246550_at	4.1677	0.0204
250365_at	9.3942	0.001	258606_at	16.485	0.0016	253173_at	4.2546	0.0204
264318_at	8.9972	0.001	260568_at	16.4099	0.0016	267209_at	4.6811	0.0204
254042_at	9.8528	0.0009	253061_at	14.4944	0.0015	250669_at	5.0177	0.0204
246302_at	9.216	0.0009	256940_at	16.0932	0.0018	247882_at	4.5003	0.0203
265615_at	10.0917	0.0008	261892_at	16.3393	0.0017	247655_at	4.8491	0.0203
260556_at	10.504	0.0008	260856_at	15.1106	0.0019	256181_at	5.1494	0.0206
267181_at	9.7037	0.0008	245038_at	14.4597	0.0019	251513_at	4.301	0.0217
258209_at	9.4658	0.0007	254396_at	13.9601	0.002	249771_at	4.1321	0.0216
258498_at	8.6477	0.0007	249719_at	14.4218	0.002	254243_at	4.3459	0.022
248218_at	8.1461	0.001	259417_at	14.9819	0.002	254372_at	4.3851	0.0224
266992_at	7.9183	0.001	254042_at	14.0151	0.0021	262119_s_at	4.2778	0.0228
246831_at	7.9253	0.001	249862_at	14.6359	0.0023	250580_at	4.2328	0.0228
252984_at	8.7209	0.0009	260203_at	14.4619	0.0022	252045_at	4.7021	0.0235
253666_at	7.8484	0.0009	251625_at	14.1305	0.0022	259570_at	3.858	0.0235
247492_at	7.2634	0.0015	256442_at	13.8981	0.0029	265387_at	4.5371	0.0241
262118_at	8.1627	0.0014	266246_at	12.3911	0.0029	253908_at	4.1589	0.0242
253215_at	7.4198	0.0014	247655_at	13.5042	0.0034	248368_at	3.9596	0.0241
250798_at	6.9128	0.0016	247013_at	13.7895	0.0033	256114_at	3.8534	0.024
265411_at	6.9065	0.0016	266017_at	13.2448	0.0035	254384_at	4.5058	0.024
256169_at	7.946	0.0026	250662_at	13.6076	0.0036	245998_at	3.9365	0.0239
264042_at	7.3179	0.0028	253628_at	12.9438	0.0035	248794_at	4.1088	0.0238
253872_at	7.1841	0.0037	254387_at	12.4244	0.0034	266168_at	3.7116	0.0239
259445_at	6.1778	0.0036	261648_at	13.2446	0.0036	250670_at	4.0887	0.0238
263216_s_at	6.5594	0.004	266142_at	14.0464	0.0035	254869_at	4.8765	0.0239
264960_at	6.7221	0.0045	258209_at	12.0036	0.0036	254231_at	4.795	0.0241
256937_at	6.7398	0.0069	262119_s_at	12.1264	0.0035	248118_at	4.2007	0.024
253628_at	6.4818	0.0067	261021_at	11.5731	0.0035	247492_at	3.8423	0.0245
249125_at	5.9316	0.0074	245325_at	12.2802	0.0036	254241_at	4.3559	0.0244
245181_at	5.6597	0.0077	262118_at	12.3759	0.0035	252368_at	4.3066	0.0246
252563_at	7.1004	0.0076	251673_at	11.6843	0.0035	261934_at	4.0818	0.0249
254201_at	5.9353	0.0074	249065_at	11.1417	0.0034	254387_at	4.1995	0.0249
254372_at	5.2201	0.0076	263536_at	11.3686	0.0035	247884_at	3.6952	0.0249
260203_at	6.0546	0.0079	249494_at	11.6326	0.0035	251922_at	3.9111	0.0255
252604_at	5.2822	0.01	264635_at	11.2687	0.0036	249988_at	3.776	0.0253
260856_at	5.4099	0.0102	255596_at	11.0745	0.0035	252220_at	3.9263	0.0253
253046_at	5.3848	0.01	264318_at	11.6671	0.0035	264146_at	3.7818	0.0255
256145_at	4.3113	0.0109	245181_at	11.2776	0.0037	266658_at	4.7068	0.0255
260335_at	4.2624	0.0111	267357_at	11.8795	0.0039	263402_at	3.9994	0.0255
247327_at	4.8877	0.0109	258277_at	12.1024	0.0039	245076_at	3.8856	0.0258
245885_at	4.4226	0.0108	254120_at	11.7542	0.0038	253309_at	3.8555	0.0264
246099_at	4.8387	0.0108	258498_at	11.3625	0.0043	262694_at	3.6202	0.0268
247189_at	4.501	0.0118	257315_at	11.2082	0.0045	248914_at	3.7732	0.0273
261088_at	5.0585	0.0121	259445_at	10.7675	0.0044	264663_at	3.676	0.0273
255596_at	3.9552	0.0129	248932_at	10.5897	0.0044	262986_at	4.4895	0.0277
253043_at	4.329	0.0128	252234_at	10.4176	0.0044	267523_at	3.5326	0.029
247884_at	3.7995	0.0135	258037_at	10.1361	0.0048	252487_at	3.5428	0.0296
265670_s_at	4.2116	0.0133	258402_at	10.9288	0.0048	247189_at	3.962	0.0297
250287_at	4.1541	0.0142	264960_at	10.5721	0.0048	266799_at	3.8474	0.0303
258370_at	4.7039	0.0141	250670_at	10.3244	0.0049	255479_at	4.1599	0.0305
266743_at	4.3149	0.0143	263799_at	10.1432	0.0051	251054_at	4.1113	0.0304
260551_at	4.3399	0.017	265276_at	10.037	0.0051	254255_at	4.3344	0.0303
264005_at	3.8338	0.018	266292_at	10.3428	0.0051	254447_at	3.9938	0.0316
254818_at	3.8784	0.0197	246238_at	10.4284	0.0051	254314_at	3.611	0.0329
251642_at	3.693	0.0212	250098_at	10.1131	0.0051	259841_at	3.7246	0.0336
248611_at	3.8263	0.0209	258100_at	10.3508	0.0054	258901_at	3.5087	0.0335
255250_at	4.4177	0.0208	260287_at	9.7378	0.0054	266271_at	3.3603	0.0342
249278_at	3.5461	0.0209	251895_at	9.3031	0.0054	267384_at	4.5023	0.0341
264146_at	3.6946	0.0209	249983_at	9.3702	0.0059	266142_at	3.8752	0.034
258507_at	4.4764	0.0222	264958_at	9.4726	0.0058	261438_at	3.4497	0.0342
266292_at	3.9729	0.0234	258791_at	9.0123	0.0057	254201_at	3.8488	0.0347
254832_at	4.7185	0.0236	252984_at	9.7359	0.0057	249278_at	3.5425	0.0345
267411_at	4.1616	0.0238	253309_at	9.5134	0.0056	261327_at	3.4542	0.0346
249771_at	3.9199	0.0262	250798_at	9.3484	0.0056	266745_at	3.8811	0.0346
264246_at	3.533	0.026	248793_at	11.3469	0.0056	265276_at	3.7834	0.0356
253799_at	4.015	0.027	245711_at	9.3521	0.0057	245244_at	4.3382	0.0355
249775_at	3.8235	0.0271	259502_at	9.4114	0.0058	253066_at	3.6137	0.0359
263210_at	3.627	0.0269	261443_at	9.4235	0.0059	251895_at	3.8387	0.036
261247_at	3.5143	0.0292	266267_at	9.4529	0.006	261033_at	3.875	0.0361
248163_at	3.475	0.0307	253832_at	9.0253	0.0059	250648_at	3.396	0.038
261395_at	3.619	0.0304	267384_at	10.1979	0.0058	260568_at	3.9693	0.0382
252511_at	3.3989	0.0306	251336_at	10.2081	0.0058	255596_at	3.337	0.0389
248236_at	3.4826	0.0311	261005_at	9.1631	0.0058	250662_at	4.3132	0.0388
254869_at	4.0625	0.0321	257644_at	9.3103	0.0058	259793_at	3.3984	0.0391
263231_at	4.4653	0.0317	245052_at	8.8418	0.006	248337_at	3.5186	0.0393
249494_at	3.5515	0.0314	248611_at	8.9344	0.0064	258252_at	3.3727	0.0408
249895_at	3.9325	0.0317	257623_at	9.268	0.0064	252234_at	3.8607	0.0413
250670_at	3.4844	0.0315	245885_at	8.0554	0.0064	263809_at	3.1575	0.0412
261375_at	3.2497	0.0316	253173_at	8.7357	0.0068	252956_at	3.3146	0.0421
259507_at	3.7292	0.0327	265221_s_at	8.9135	0.0068	250909_at	3.6997	0.0434
252908_at	3.9491	0.0323	247492_at	8.4837	0.0069	262308_at	3.0903	0.0452
247882_at	3.4828	0.034	266596_at	8.6157	0.0073	263467_at	3.2966	0.0456
264717_at	3.6106	0.034	264758_at	8.969	0.0072	263799_at	3.4491	0.0454
249719_at	3.2348	0.0355	248037_at	8.1993	0.0075	259516_at	3.6789	0.0456
263402_at	3.732	0.0357	248551_at	8.4831	0.0074	265116_at	3.1821	0.0462
249289_at	3.5908	0.0363	252045_at	9.002	0.0075	253799_at	3.2373	0.0463
255524_at	3.4557	0.0366	256633_at	9.2617	0.0075	254952_at	3.1675	0.0474
249127_at	3.1674	0.0405	253643_at	9.1031	0.0074	251248_at	3.806	0.048
264147_at	3.4271	0.0402	262986_at	8.9972	0.0073	256937_at	3.5593	0.0482
248368_at	2.9747	0.0412	253872_at	8.733	0.0073	261648_at	4.0144	0.0492
258609_at	3.0535	0.0411	254447_at	9.1696	0.0075	256442_at	3.9	0.0493
265511_at	3.5957	0.0419	248218_at	8.2126	0.0075	266140_at	3.3569	0.0493
254952_at	3.0933	0.043	257206_at	8.2797	0.0075	251633_at	3.5153	0.0493
250793_at	3.5447	0.0456	248163_at	7.7152	0.0076	259502_at	3.3591	0.0495
245998_at	3.3934	0.0454	265511_at	8.5225	0.0076	245275_at	3.0439	0.0494
259793_at	3.0263	0.0457	253215_at	7.46	0.0076	263046_at	3.879	0.0495
252234_at	3.0321	0.0457	250292_at	7.7929	0.0077	262448_at	3.168	0.0493
263809_at	2.8637	0.046	253125_at	8.0664	0.0077	260546_at	3.155	0.0494
249765_at	3.5443	0.0486	263539_at	9.9493	0.0077	245136_at	3.4575	0.0497
	bdg		246018_at	8.4034	0.0078		lcr
probe	FC	pfp	260037_at	8.7413	0.0078	probe	FC	pfp
251065_at	78.9025	0	259382_s_at	8.2451	0.0078	262128_at	89.877	0
247718_at	67.1865	0	262930_at	7.9504	0.0078	247717_at	84.6407	0
247717_at	62.9054	0	267181_at	8.4077	0.0077	247718_at	67.5242	0
266415_at	52.8593	0	252183_at	8.1841	0.0081	266415_at	58.4346	0
250500_at	44.7202	0	249346_at	8.2285	0.0086	251065_at	45.5079	0
262128_at	45.8426	0	261410_at	7.7895	0.0085	264415_at	32.9488	0
256933_at	37.3027	0	252437_at	6.9927	0.0086	248812_at	36.8498	0
253608_at	27.1236	0	259751_at	8.0775	0.0089	253628_at	24.529	0
248812_at	30.1767	0	251513_at	7.6815	0.0091	267008_at	23.1237	0
267008_at	25.4202	0	254243_at	7.6931	0.009	254396_at	20.3675	0
267168_at	16.3653	0	265411_at	7.8908	0.009	256933_at	21.8021	0
263536_at	15.1497	0	249928_at	7.969	0.0091	260556_at	24.0676	0
247013_at	17.2136	0	262211_at	7.5659	0.0092	253608_at	21.4822	0
261410_at	14.4034	0.0007	248794_at	8.0222	0.0093	261410_at	20.5434	0
257679_at	14.2677	0.0007	245731_at	7.6154	0.0092	254042_at	21.836	0.0007
262947_at	11.6365	0.0006	249197_at	8.0554	0.0097	263216_s_at	18.225	0.0006
254396_at	12.8928	0.0006	252563_at	7.7361	0.0096	258498_at	16.3081	0.0012
264415_at	12.7749	0.0006	258947_at	7.7814	0.0096	252563_at	17.7681	0.0011
253309_at	10.4345	0.0011	262832_s_at	7.0565	0.0095	245325_at	14.473	0.0011
250365_at	9.3942	0.001	266316_at	8.2461	0.0096	260203_at	15.1986	0.001
264318_at	8.9972	0.001	245244_at	8.547	0.0099	247327_at	14.7851	0.001
254042_at	9.8528	0.0009	250445_at	7.1976	0.0099	247013_at	15.2435	0.0009
246302_at	9.216	0.0009	256601_s_at	8.3196	0.0099	262947_at	12.5716	0.0009
265615_at	10.0917	0.0008	247540_at	8.0092	0.0099	266992_at	14.0684	0.0008
260556_at	10.504	0.0008	254652_at	7.4468	0.0101	266246_at	14.5237	0.0008
267181_at	9.7037	0.0008	266983_at	7.2657	0.0101	267168_at	12.6008	0.0008
258209_at	9.4658	0.0007	252679_at	7.6078	0.0104	266693_at	13.4036	0.0007
258498_at	8.6477	0.0007	256337_at	7.3889	0.0104	253872_at	13.5864	0.0007
248218_at	8.1461	0.001	261901_at	7.5492	0.0106	246831_at	13.4755	0.0007
266992_at	7.9183	0.001	266832_at	7.9261	0.0105	250500_at	12.2235	0.0007
246831_at	7.9253	0.001	257021_at	8.8459	0.0109	259445_at	11.8019	0.0006
252984_at	8.7209	0.0009	247177_at	7.4697	0.0108	260856_at	11.9134	0.0006
253666_at	7.8484	0.0009	266658_at	7.9431	0.011	256169_at	12.6185	0.0006
247492_at	7.2634	0.0015	260656_at	7.8382	0.0113	264042_at	10.9073	0.0006
262118_at	8.1627	0.0014	253066_at	7.3393	0.0112	257315_at	12.6668	0.0006
253215_at	7.4198	0.0014	264580_at	7.0382	0.0112	252984_at	11.3152	0.0006
250798_at	6.9128	0.0016	249988_at	7.2534	0.0113	252908_at	10.8517	0.0005
265411_at	6.9065	0.0016	245041_at	7.1904	0.0113	249862_at	11.4573	0.0005
256169_at	7.946	0.0026	245252_at	7.6331	0.0112	260744_at	10.2427	0.0005
264042_at	7.3179	0.0028	246932_at	6.9183	0.0111	253666_at	10.5059	0.0012
253872_at	7.1841	0.0037	247882_at	6.6172	0.0111	258209_at	9.7633	0.0017
259445_at	6.1778	0.0036	266656_at	7.5338	0.011	267411_at	10.2735	0.0017
263216_s_at	6.5594	0.004	256017_at	7.0873	0.0112	246099_at	10.3055	0.0019
264960_at	6.7221	0.0045	253830_at	6.9977	0.0112	250793_at	10.8667	0.0025
256937_at	6.7398	0.0069	247280_at	6.51	0.0118	252604_at	8.9441	0.0031
253628_at	6.4818	0.0067	256937_at	7.1796	0.0118	250292_at	8.8001	0.0033
249125_at	5.9316	0.0074	260754_at	7.805	0.0119	253046_at	8.7212	0.0034
245181_at	5.6597	0.0077	257053_at	5.9996	0.0119	250365_at	8.5178	0.0033
252563_at	7.1004	0.0076	265184_at	7.5149	0.0121	246302_at	8.3199	0.0033
254201_at	5.9353	0.0074	260335_at	6.4684	0.0123	265615_at	8.8197	0.0032
254372_at	5.2201	0.0076	260551_at	6.8056	0.0124	251642_at	8.3272	0.0031
260203_at	6.0546	0.0079	247585_at	6.6994	0.0127	266800_at	7.9594	0.0033
252604_at	5.2822	0.01	254327_at	7.4141	0.0126	253215_at	8.0605	0.0032
260856_at	5.4099	0.0102	251109_at	6.6153	0.0126	262118_at	8.7626	0.0037
253046_at	5.3848	0.01	263935_at	6.8527	0.0127	257644_at	7.6864	0.0044
256145_at	4.3113	0.0109	258436_at	6.3731	0.0129	254818_at	7.6863	0.0043
260335_at	4.2624	0.0111	253666_at	6.6673	0.0132	258402_at	8.2661	0.0044
247327_at	4.8877	0.0109	261470_at	7.4027	0.0137	257679_at	7.6545	0.0057
245885_at	4.4226	0.0108	265674_at	6.1507	0.0136	255250_at	7.3146	0.0056
246099_at	4.8387	0.0108	265670_s_at	6.332	0.0137	264213_at	8.7935	0.0055
247189_at	4.501	0.0118	248448_at	6.3839	0.0137	249895_at	7.6799	0.0061
261088_at	5.0585	0.0121	257690_at	6.7096	0.0139	263536_at	6.7393	0.006
255596_at	3.9552	0.0129	250937_at	6.4989	0.014	267147_at	7.0056	0.0059
253043_at	4.329	0.0128	264153_at	7.5319	0.014	253104_at	7.2052	0.0058
247884_at	3.7995	0.0135	250580_at	6.4642	0.0142	264005_at	7.034	0.0057
265670_s_at	4.2116	0.0133	263046_at	7.4175	0.0144	254652_at	6.883	0.0056
250287_at	4.1541	0.0142	245840_at	7.2781	0.0146	249125_at	7.056	0.006
258370_at	4.7039	0.0141	245757_at	6.3375	0.0146	248611_at	7.1541	0.0059
266743_at	4.3149	0.0143	249923_at	6.6927	0.0147	265670_s_at	6.5295	0.0062
260551_at	4.3399	0.017	263182_at	6.7231	0.0147	251144_at	6.5504	0.0063
264005_at	3.8338	0.018	259443_at	6.7603	0.0146	265411_at	6.2452	0.0068
254818_at	3.8784	0.0197	262607_at	6.1259	0.0147	248218_at	6.3153	0.0068
251642_at	3.693	0.0212	253046_at	6.0402	0.0146	263210_at	6.0476	0.0067
248611_at	3.8263	0.0209	259979_at	6.4859	0.0152	249719_at	6.3222	0.0068
255250_at	4.4177	0.0208	250339_at	5.887	0.0153	261088_at	6.1239	0.0068
249278_at	3.5461	0.0209	261037_at	5.9227	0.0156	253485_at	6.381	0.0067
264146_at	3.6946	0.0209	249278_at	5.7882	0.0157	265674_at	6.2161	0.0069
258507_at	4.4764	0.0222	265387_at	6.6879	0.0163	257919_at	6.3141	0.0071
266292_at	3.9729	0.0234	249580_at	5.9834	0.0162	264153_at	6.8388	0.0073
254832_at	4.7185	0.0236	251017_at	6.182	0.0163	266743_at	6.8901	0.0074
267411_at	4.1616	0.0238	251633_at	6.4673	0.0163	246238_at	6.0751	0.0075
249771_at	3.9199	0.0262	249581_at	5.8518	0.0164	263231_at	6.1226	0.0078
264246_at	3.533	0.026	264042_at	5.7385	0.0166	264318_at	5.8156	0.0078
253799_at	4.015	0.027	246405_at	6.3547	0.0166	250781_at	5.559	0.0081
249775_at	3.8235	0.0271	245777_at	6.4823	0.0168	252102_at	5.7682	0.0082
263210_at	3.627	0.0269	252346_at	6.7646	0.0167	253061_at	6.45	0.0085
261247_at	3.5143	0.0292	250365_at	6.2656	0.017	251438_s_at	6.1014	0.0084
248163_at	3.475	0.0307	266168_at	5.5532	0.0171	266072_at	5.7582	0.0085
261395_at	3.619	0.0304	248509_at	5.712	0.0171	260335_at	5.6221	0.0091
252511_at	3.3989	0.0306	250669_at	6.0364	0.0179	248037_at	5.4509	0.009
248236_at	3.4826	0.0311	254197_at	5.9007	0.0179	246114_at	6.7792	0.009
254869_at	4.0625	0.0321	254372_at	5.9058	0.018	252511_at	5.5883	0.0092
263231_at	4.4653	0.0317	254869_at	6.919	0.0186	260522_x_at	5.5656	0.0099
249494_at	3.5515	0.0314	265853_at	5.8226	0.0186	254242_at	6.5189	0.0099
249895_at	3.9325	0.0317	255479_at	5.9106	0.0186	249923_at	5.3781	0.0104
250670_at	3.4844	0.0315	254952_at	5.5035	0.0188	260656_at	5.7705	0.0103
261375_at	3.2497	0.0316	252474_at	6.0373	0.0187	248163_at	5.004	0.0106
259507_at	3.7292	0.0327	245148_at	5.5293	0.0189	247540_at	5.6804	0.0105
252908_at	3.9491	0.0323	259879_at	6.7966	0.0189	267181_at	5.7283	0.0105
247882_at	3.4828	0.034	254075_at	6.3509	0.0189	245885_at	4.9456	0.011
264717_at	3.6106	0.034	245755_at	6.3555	0.0192	250287_at	5.0263	0.0112
249719_at	3.2348	0.0355	247949_at	6.2484	0.0193	256017_at	5.3252	0.012
263402_at	3.732	0.0357	264005_at	5.4158	0.0193	264960_at	4.873	0.0119
249289_at	3.5908	0.0363	254242_at	6.7318	0.0192	258606_at	5.7978	0.0121
255524_at	3.4557	0.0366	262092_at	5.2668	0.0192	252997_at	6.1773	0.012
249127_at	3.1674	0.0405	259550_at	5.2828	0.0194	249765_at	5.4224	0.0125
264147_at	3.4271	0.0402	250909_at	6.1739	0.0194	255602_at	4.8712	0.0125
248368_at	2.9747	0.0412	246550_at	5.3819	0.0193	258507_at	5.2724	0.0126
258609_at	3.0535	0.0411	254255_at	6.5096	0.0193	249494_at	4.9175	0.0126
265511_at	3.5957	0.0419	253104_at	5.4884	0.0192	256522_at	5.6607	0.0126
254952_at	3.0933	0.043	266098_at	5.7537	0.0191	266017_at	5.2191	0.0125
250793_at	3.5447	0.0456	252133_at	5.6647	0.0192	266832_at	5.7015	0.0128
245998_at	3.3934	0.0454	267209_at	5.5399	0.0192	253887_at	4.9422	0.0134
259793_at	3.0263	0.0457	265817_at	5.6334	0.0191	261037_at	5.1969	0.0136
252234_at	3.0321	0.0457	247543_at	6.0061	0.0192	264580_at	5.4282	0.0136
263809_at	2.8637	0.046	265615_at	5.9474	0.0191	262887_at	5.0987	0.014
249765_at	3.5443	0.0486	259793_at	5.36	0.0191	249626_at	4.9209	0.0144
	bdg		257022_at	5.6392	0.0192	264246_at	4.5949	0.0148
probe	FC	pfp	252053_at	5.9514	0.0193	245757_at	5.4242	0.015
251065_at	78.9025	0	265058_s_at	6.546	0.0195	264717_at	5.1232	0.0158
247718_at	67.1865	0	267147_at	5.0906	0.0195	266901_at	4.517	0.0158
247717_at	62.9054	0	245602_at	5.7299	0.0202	267357_at	5.6197	0.0158
266415_at	52.8593	0	266072_at	5.5732	0.0205	258100_at	5.1938	0.0158
250500_at	44.7202	0	262801_at	4.9922	0.0204	245181_at	5.129	0.0161
262128_at	45.8426	0	247878_at	5.1413	0.0205	266545_at	5.4454	0.0164
256933_at	37.3027	0	256225_at	5.2035	0.0204	259426_at	4.2902	0.0167
253608_at	27.1236	0	252102_at	5.464	0.0208	250826_at	4.4295	0.0166
248812_at	30.1767	0	262085_at	5.3426	0.0208	265511_at	4.9239	0.0175
267008_at	25.4202	0	253423_at	5.877	0.021	261892_at	5.5366	0.0175
267168_at	16.3653	0	245866_s_at	6.1705	0.0209	247177_at	4.5536	0.0178
263536_at	15.1497	0	256300_at	5.9392	0.0209	252437_at	4.2643	0.0178
247013_at	17.2136	0	260243_at	5.5099	0.0214	260551_at	4.3747	0.0181
261410_at	14.4034	0.0007	247708_at	5.6889	0.0215	256145_at	4.2966	0.0186
257679_at	14.2677	0.0007	261934_at	5.563	0.0217	253043_at	4.3766	0.0206
262947_at	11.6365	0.0006	249917_at	5.1843	0.0219	247878_at	4.0952	0.0205
254396_at	12.8928	0.0006	252921_at	5.0171	0.0223	245052_at	4.2514	0.0204
264415_at	12.7749	0.0006	252170_at	5.0159	0.0231	250777_at	5.1244	0.0202
253309_at	10.4345	0.0011	264147_at	5.2175	0.0233	246550_at	4.1677	0.0204
250365_at	9.3942	0.001	248282_at	5.0495	0.0233	253173_at	4.2546	0.0204
264318_at	8.9972	0.001	259272_at	5.8332	0.0233	267209_at	4.6811	0.0204
254042_at	9.8528	0.0009	260567_at	4.5085	0.0237	250669_at	5.0177	0.0204
246302_at	9.216	0.0009	248298_at	5.2026	0.024	247882_at	4.5003	0.0203
265615_at	10.0917	0.0008	251200_at	5.1298	0.024	247655_at	4.8491	0.0203
260556_at	10.504	0.0008	248964_at	5.6762	0.0247	256181_at	5.1494	0.0206
267181_at	9.7037	0.0008	262072_at	5.3632	0.0247	251513_at	4.301	0.0217
258209_at	9.4658	0.0007	249626_at	4.9884	0.0249	249771_at	4.1321	0.0216
258498_at	8.6477	0.0007	266010_at	6.2142	0.0249	254243_at	4.3459	0.022
248218_at	8.1461	0.001	250327_at	4.9741	0.025	254372_at	4.3851	0.0224
266992_at	7.9183	0.001	247951_at	4.8658	0.025	262119_s_at	4.2778	0.0228
246831_at	7.9253	0.001	257939_at	5.3918	0.025	250580_at	4.2328	0.0228
252984_at	8.7209	0.0009	247474_at	5.5316	0.0251	252045_at	4.7021	0.0235
253666_at	7.8484	0.0009	263443_at	4.964	0.0257	259570_at	3.858	0.0235
247492_at	7.2634	0.0015	258225_at	6.0771	0.0261	265387_at	4.5371	0.0241
262118_at	8.1627	0.0014	264717_at	5.4415	0.0264	253908_at	4.1589	0.0242
253215_at	7.4198	0.0014	260386_at	4.8713	0.0264	248368_at	3.9596	0.0241
250798_at	6.9128	0.0016	263809_at	4.6016	0.0265	256114_at	3.8534	0.024
265411_at	6.9065	0.0016	246935_at	4.8452	0.0267	254384_at	4.5058	0.024
256169_at	7.946	0.0026	264246_at	4.7794	0.0273	245998_at	3.9365	0.0239
264042_at	7.3179	0.0028	260943_at	4.842	0.0278	248794_at	4.1088	0.0238
253872_at	7.1841	0.0037	252415_at	4.7159	0.0285	266168_at	3.7116	0.0239
259445_at	6.1778	0.0036	247351_at	4.6945	0.0288	250670_at	4.0887	0.0238
263216_s_at	6.5594	0.004	254231_at	5.6748	0.0298	254869_at	4.8765	0.0239
264960_at	6.7221	0.0045	266834_s_at	4.9842	0.0299	254231_at	4.795	0.0241
256937_at	6.7398	0.0069	255568_at	5.5842	0.0303	248118_at	4.2007	0.024
253628_at	6.4818	0.0067	259137_at	4.9683	0.0304	247492_at	3.8423	0.0245
249125_at	5.9316	0.0074	246366_at	5.7841	0.0304	254241_at	4.3559	0.0244
245181_at	5.6597	0.0077	261395_at	5.3218	0.0306	252368_at	4.3066	0.0246
252563_at	7.1004	0.0076	262694_at	4.4129	0.0306	261934_at	4.0818	0.0249
254201_at	5.9353	0.0074	249941_at	4.9672	0.0307	254387_at	4.1995	0.0249
254372_at	5.2201	0.0076	246927_s_at	5.1962	0.0308	247884_at	3.6952	0.0249
260203_at	6.0546	0.0079	245250_at	4.9333	0.031	251922_at	3.9111	0.0255
252604_at	5.2822	0.01	247884_at	4.356	0.031	249988_at	3.776	0.0253
260856_at	5.4099	0.0102	246114_at	5.4334	0.0313	252220_at	3.9263	0.0253
253046_at	5.3848	0.01	251443_at	5.0974	0.0312	264146_at	3.7818	0.0255
256145_at	4.3113	0.0109	264529_at	4.5035	0.0313	266658_at	4.7068	0.0255
260335_at	4.2624	0.0111	254271_at	4.6634	0.0317	263402_at	3.9994	0.0255
247327_at	4.8877	0.0109	256145_at	4.4951	0.0317	245076_at	3.8856	0.0258
245885_at	4.4226	0.0108	261143_at	4.5014	0.0316	253309_at	3.8555	0.0264
246099_at	4.8387	0.0108	254318_at	4.7716	0.0323	262694_at	3.6202	0.0268
247189_at	4.501	0.0118	253372_at	4.4192	0.0323	248914_at	3.7732	0.0273
261088_at	5.0585	0.0121	264213_at	4.1472	0.0323	264663_at	3.676	0.0273
255596_at	3.9552	0.0129	255595_at	4.7734	0.0326	262986_at	4.4895	0.0277
253043_at	4.329	0.0128	247754_at	4.8589	0.0326	267523_at	3.5326	0.029
247884_at	3.7995	0.0135	245264_at	4.559	0.0334	252487_at	3.5428	0.0296
265670_s_at	4.2116	0.0133	255742_at	5.0219	0.0333	247189_at	3.962	0.0297
250287_at	4.1541	0.0142	252862_at	4.4373	0.0337	266799_at	3.8474	0.0303
258370_at	4.7039	0.0141	258609_at	4.2889	0.0336	255479_at	4.1599	0.0305
266743_at	4.3149	0.0143	251054_at	5.0147	0.0338	251054_at	4.1113	0.0304
260551_at	4.3399	0.017	256793_at	4.4671	0.0338	254255_at	4.3344	0.0303
264005_at	3.8338	0.018	254232_at	5.5161	0.0338	254447_at	3.9938	0.0316
254818_at	3.8784	0.0197	267393_at	4.6605	0.0339	254314_at	3.611	0.0329
251642_at	3.693	0.0212	249775_at	4.624	0.0345	259841_at	3.7246	0.0336
248611_at	3.8263	0.0209	267411_at	5.0644	0.0344	258901_at	3.5087	0.0335
255250_at	4.4177	0.0208	260135_at	4.83	0.0343	266271_at	3.3603	0.0342
249278_at	3.5461	0.0209	254241_at	5.0103	0.0346	267384_at	4.5023	0.0341
264146_at	3.6946	0.0209	248799_at	5.0757	0.0348	266142_at	3.8752	0.034
258507_at	4.4764	0.0222	265481_at	5.9757	0.0349	261438_at	3.4497	0.0342
266292_at	3.9729	0.0234	262887_at	4.8223	0.0361	254201_at	3.8488	0.0347
254832_at	4.7185	0.0236	259364_at	4.4411	0.0362	249278_at	3.5425	0.0345
267411_at	4.1616	0.0238	249306_at	3.8554	0.0368	261327_at	3.4542	0.0346
249771_at	3.9199	0.0262	247455_at	4.3081	0.0367	266745_at	3.8811	0.0346
264246_at	3.533	0.026	253161_at	4.609	0.0381	265276_at	3.7834	0.0356
253799_at	4.015	0.027	255543_at	4.2758	0.0385	245244_at	4.3382	0.0355
249775_at	3.8235	0.0271	246253_at	4.1765	0.0388	253066_at	3.6137	0.0359
263210_at	3.627	0.0269	267524_at	3.925	0.0389	251895_at	3.8387	0.036
261247_at	3.5143	0.0292	254265_s_at	4.9396	0.0389	261033_at	3.875	0.0361
248163_at	3.475	0.0307	253887_at	4.4853	0.039	250648_at	3.396	0.038
261395_at	3.619	0.0304	248368_at	4.0636	0.0391	260568_at	3.9693	0.0382
252511_at	3.3989	0.0306	264434_at	4.7386	0.0394	255596_at	3.337	0.0389
248236_at	3.4826	0.0311	251928_at	4.5499	0.0396	250662_at	4.3132	0.0388
254869_at	4.0625	0.0321	247933_at	4.3354	0.0396	259793_at	3.3984	0.0391
263231_at	4.4653	0.0317	256433_at	4.2107	0.0405	248337_at	3.5186	0.0393
249494_at	3.5515	0.0314	266385_at	4.475	0.0407	258252_at	3.3727	0.0408
249895_at	3.9325	0.0317	247925_at	4.4544	0.0413	252234_at	3.8607	0.0413
250670_at	3.4844	0.0315	267523_at	3.9517	0.0414	263809_at	3.1575	0.0412
261375_at	3.2497	0.0316	249417_at	4.2095	0.0412	252956_at	3.3146	0.0421
259507_at	3.7292	0.0327	245928_s_at	2.9311	0.0413	250909_at	3.6997	0.0434
252908_at	3.9491	0.0323	252464_at	4.6215	0.0416	262308_at	3.0903	0.0452
247882_at	3.4828	0.034	259426_at	3.8794	0.0417	263467_at	3.2966	0.0456
264717_at	3.6106	0.034	256522_at	5.0829	0.0417	263799_at	3.4491	0.0454
249719_at	3.2348	0.0355	252179_at	3.9164	0.0433	259516_at	3.6789	0.0456
263402_at	3.732	0.0357	261899_at	3.9941	0.0434	265116_at	3.1821	0.0462
249289_at	3.5908	0.0363	255602_at	3.9665	0.0436	253799_at	3.2373	0.0463
255524_at	3.4557	0.0366	256062_at	4.2643	0.0444	254952_at	3.1675	0.0474
249127_at	3.1674	0.0405	256787_at	4.1343	0.0448	251248_at	3.806	0.048
264147_at	3.4271	0.0402	254926_at	4.2139	0.0447	256937_at	3.5593	0.0482
248368_at	2.9747	0.0412	250777_at	5.2465	0.0448	261648_at	4.0144	0.0492
258609_at	3.0535	0.0411	258939_at	3.7346	0.0447	256442_at	3.9	0.0493
265511_at	3.5957	0.0419	266743_at	4.3449	0.0452	266140_at	3.3569	0.0493
254952_at	3.0933	0.043	247529_at	3.9963	0.0458	251633_at	3.5153	0.0493
250793_at	3.5447	0.0456	260362_at	4.5452	0.046	259502_at	3.3591	0.0495
245998_at	3.3934	0.0454	248123_at	4.6361	0.046	245275_at	3.0439	0.0494
259793_at	3.0263	0.0457	259789_at	5.0599	0.0461	263046_at	3.879	0.0495
252234_at	3.0321	0.0457	266229_at	3.7776	0.046	262448_at	3.168	0.0493
263809_at	2.8637	0.046	249895_at	4.5627	0.0462	260546_at	3.155	0.0494
249765_at	3.5443	0.0486	267472_at	3.9167	0.0464	245136_at	3.4575	0.0497
	bdg		254805_at	4.2975	0.0466		lcr
probe	FC	pfp	260919_at	3.8906	0.0473	probe	FC	pfp
251065_at	78.9025	0	258201_at	3.7855	0.0478	262128_at	89.877	0
247718_at	67.1865	0	260266_at	4.8326	0.0477	247717_at	84.6407	0
247717_at	62.9054	0	253273_at	3.679	0.0477	247718_at	67.5242	0
266415_at	52.8593	0	250114_s_at	3.8499	0.0484	266415_at	58.4346	0
250500_at	44.7202	0	264365_s_at	3.7312	0.0484	251065_at	45.5079	0
262128_at	45.8426	0	254201_at	4.3433	0.0484	264415_at	32.9488	0
256933_at	37.3027	0	257154_at	3.7348	0.0484	248812_at	36.8498	0
253608_at	27.1236	0	266821_at	3.9761	0.0486	253628_at	24.529	0
248812_at	30.1767	0	260560_at	3.7313	0.0485	267008_at	23.1237	0
267008_at	25.4202	0	259312_at	4.038	0.0488	254396_at	20.3675	0
267168_at	16.3653	0	255733_at	4.7063	0.0491	256933_at	21.8021	0
263536_at	15.1497	0	263497_at	4.9754	0.0493	260556_at	24.0676	0
247013_at	17.2136	0	249125_at	3.93	0.0497	253608_at	21.4822	0
261410_at	14.4034	0.0007	245385_at	4.1628	0.0498	261410_at	20.5434	0
257679_at	14.2677	0.0007	260227_at	3.8393	0.0499	254042_at	21.836	0.0007
262947_at	11.6365	0.0006		fdh		263216_s_at	18.225	0.0006
254396_at	12.8928	0.0006	probe	FC	pfp	258498_at	16.3081	0.0012
264415_at	12.7749	0.0006	247717_at	172.474	0	252563_at	17.7681	0.0011
253309_at	10.4345	0.0011	247718_at	137.939	0	245325_at	14.473	0.0011
250365_at	9.3942	0.001	250500_at	62.224	0	260203_at	15.1986	0.001
264318_at	8.9972	0.001	266415_at	100.725	0	247327_at	14.7851	0.001
254042_at	9.8528	0.0009	251065_at	50.1593	0	247013_at	15.2435	0.0009
246302_at	9.216	0.0009	246831_at	46.6535	0	262947_at	12.5716	0.0009
265615_at	10.0917	0.0008	267008_at	41.2003	0	266992_at	14.0684	0.0008
260556_at	10.504	0.0008	262128_at	50.3171	0	266246_at	14.5237	0.0008
267181_at	9.7037	0.0008	256933_at	48.7395	0	267168_at	12.6008	0.0008
258209_at	9.4658	0.0007	248812_at	37.2799	0.001	266693_at	13.4036	0.0007
258498_at	8.6477	0.0007	247327_at	31.7064	0.0009	253872_at	13.5864	0.0007
248218_at	8.1461	0.001	253608_at	32.3996	0.0008	246831_at	13.4755	0.0007
266992_at	7.9183	0.001	260556_at	33.5428	0.0008	250500_at	12.2235	0.0007
246831_at	7.9253	0.001	252908_at	28.8807	0.0007	259445_at	11.8019	0.0006
252984_at	8.7209	0.0009	253908_at	28.323	0.0007	260856_at	11.9134	0.0006
253666_at	7.8484	0.0009	263216_s_at	25.5623	0.0006	256169_at	12.6185	0.0006
247492_at	7.2634	0.0015	259841_at	22.4863	0.0006	264042_at	10.9073	0.0006
262118_at	8.1627	0.0014	252511_at	20.2532	0.0006	257315_at	12.6668	0.0006
253215_at	7.4198	0.0014	266800_at	20.0058	0.0005	252984_at	11.3152	0.0006
250798_at	6.9128	0.0016	264415_at	24.0395	0.0005	252908_at	10.8517	0.0005
265411_at	6.9065	0.0016	257679_at	22.4005	0.001	249862_at	11.4573	0.0005
256169_at	7.946	0.0026	252604_at	20.4605	0.0009	260744_at	10.2427	0.0005
264042_at	7.3179	0.0028	256169_at	20.1718	0.0009	253666_at	10.5059	0.0012
253872_at	7.1841	0.0037	254818_at	20.2199	0.0008	258209_at	9.7633	0.0017
259445_at	6.1778	0.0036	257919_at	19.8359	0.0016	267411_at	10.2735	0.0017
263216_s_at	6.5594	0.004	251642_at	18.3012	0.0015	246099_at	10.3055	0.0019
264960_at	6.7221	0.0045	266992_at	16.6819	0.0015	250793_at	10.8667	0.0025
256937_at	6.7398	0.0069	260744_at	18.4303	0.0014	252604_at	8.9441	0.0031
253628_at	6.4818	0.0067	253259_at	16.4257	0.0017	250292_at	8.8001	0.0033
249125_at	5.9316	0.0074	250793_at	16.9972	0.0017	253046_at	8.7212	0.0034
245181_at	5.6597	0.0077	263931_at	15.8166	0.0016	250365_at	8.5178	0.0033
252563_at	7.1004	0.0076	246099_at	17.28	0.0016	246302_at	8.3199	0.0033
254201_at	5.9353	0.0074	251144_at	15.1158	0.0015	265615_at	8.8197	0.0032
254372_at	5.2201	0.0076	267168_at	15.6753	0.0015	251642_at	8.3272	0.0031
260203_at	6.0546	0.0079	245076_at	15.5027	0.0014	266800_at	7.9594	0.0033
252604_at	5.2822	0.01	262947_at	14.8267	0.0017	253215_at	8.0605	0.0032
260856_at	5.4099	0.0102	258606_at	16.485	0.0016	262118_at	8.7626	0.0037
253046_at	5.3848	0.01	260568_at	16.4099	0.0016	257644_at	7.6864	0.0044
256145_at	4.3113	0.0109	253061_at	14.4944	0.0015	254818_at	7.6863	0.0043
260335_at	4.2624	0.0111	256940_at	16.0932	0.0018	258402_at	8.2661	0.0044
247327_at	4.8877	0.0109	261892_at	16.3393	0.0017	257679_at	7.6545	0.0057
245885_at	4.4226	0.0108	260856_at	15.1106	0.0019	255250_at	7.3146	0.0056
246099_at	4.8387	0.0108	245038_at	14.4597	0.0019	264213_at	8.7935	0.0055
247189_at	4.501	0.0118	254396_at	13.9601	0.002	249895_at	7.6799	0.0061
261088_at	5.0585	0.0121	249719_at	14.4218	0.002	263536_at	6.7393	0.006
255596_at	3.9552	0.0129	259417_at	14.9819	0.002	267147_at	7.0056	0.0059
253043_at	4.329	0.0128	254042_at	14.0151	0.0021	253104_at	7.2052	0.0058
247884_at	3.7995	0.0135	249862_at	14.6359	0.0023	264005_at	7.034	0.0057
265670_s_at	4.2116	0.0133	260203_at	14.4619	0.0022	254652_at	6.883	0.0056
250287_at	4.1541	0.0142	251625_at	14.1305	0.0022	249125_at	7.056	0.006
258370_at	4.7039	0.0141	256442_at	13.8981	0.0029	248611_at	7.1541	0.0059
266743_at	4.3149	0.0143	266246_at	12.3911	0.0029	265670_s_at	6.5295	0.0062
260551_at	4.3399	0.017	247655_at	13.5042	0.0034	251144_at	6.5504	0.0063
264005_at	3.8338	0.018	247013_at	13.7895	0.0033	265411_at	6.2452	0.0068
254818_at	3.8784	0.0197	266017_at	13.2448	0.0035	248218_at	6.3153	0.0068
251642_at	3.693	0.0212	250662_at	13.6076	0.0036	263210_at	6.0476	0.0067
248611_at	3.8263	0.0209	253628_at	12.9438	0.0035	249719_at	6.3222	0.0068
255250_at	4.4177	0.0208	254387_at	12.4244	0.0034	261088_at	6.1239	0.0068
249278_at	3.5461	0.0209	261648_at	13.2446	0.0036	253485_at	6.381	0.0067
264146_at	3.6946	0.0209	266142_at	14.0464	0.0035	265674_at	6.2161	0.0069
258507_at	4.4764	0.0222	258209_at	12.0036	0.0036	257919_at	6.3141	0.0071
266292_at	3.9729	0.0234	262119_s_at	12.1264	0.0035	264153_at	6.8388	0.0073
254832_at	4.7185	0.0236	261021_at	11.5731	0.0035	266743_at	6.8901	0.0074
267411_at	4.1616	0.0238	245325_at	12.2802	0.0036	246238_at	6.0751	0.0075
249771_at	3.9199	0.0262	262118_at	12.3759	0.0035	263231_at	6.1226	0.0078
264246_at	3.533	0.026	251673_at	11.6843	0.0035	264318_at	5.8156	0.0078
253799_at	4.015	0.027	249065_at	11.1417	0.0034	250781_at	5.559	0.0081
249775_at	3.8235	0.0271	263536_at	11.3686	0.0035	252102_at	5.7682	0.0082
263210_at	3.627	0.0269	249494_at	11.6326	0.0035	253061_at	6.45	0.0085
261247_at	3.5143	0.0292	264635_at	11.2687	0.0036	251438_s_at	6.1014	0.0084
248163_at	3.475	0.0307	255596_at	11.0745	0.0035	266072_at	5.7582	0.0085
261395_at	3.619	0.0304	264318_at	11.6671	0.0035	260335_at	5.6221	0.0091
252511_at	3.3989	0.0306	245181_at	11.2776	0.0037	248037_at	5.4509	0.009
248236_at	3.4826	0.0311	267357_at	11.8795	0.0039	246114_at	6.7792	0.009
254869_at	4.0625	0.0321	258277_at	12.1024	0.0039	252511_at	5.5883	0.0092
263231_at	4.4653	0.0317	254120_at	11.7542	0.0038	260522_x_at	5.5656	0.0099
249494_at	3.5515	0.0314	258498_at	11.3625	0.0043	254242_at	6.5189	0.0099
249895_at	3.9325	0.0317	257315_at	11.2082	0.0045	249923_at	5.3781	0.0104
250670_at	3.4844	0.0315	259445_at	10.7675	0.0044	260656_at	5.7705	0.0103
261375_at	3.2497	0.0316	248932_at	10.5897	0.0044	248163_at	5.004	0.0106
259507_at	3.7292	0.0327	252234_at	10.4176	0.0044	247540_at	5.6804	0.0105
252908_at	3.9491	0.0323	258037_at	10.1361	0.0048	267181_at	5.7283	0.0105
247882_at	3.4828	0.034	258402_at	10.9288	0.0048	245885_at	4.9456	0.011
264717_at	3.6106	0.034	264960_at	10.5721	0.0048	250287_at	5.0263	0.0112
249719_at	3.2348	0.0355	250670_at	10.3244	0.0049	256017_at	5.3252	0.012
263402_at	3.732	0.0357	263799_at	10.1432	0.0051	264960_at	4.873	0.0119
249289_at	3.5908	0.0363	265276_at	10.037	0.0051	258606_at	5.7978	0.0121
255524_at	3.4557	0.0366	266292_at	10.3428	0.0051	252997_at	6.1773	0.012
249127_at	3.1674	0.0405	246238_at	10.4284	0.0051	249765_at	5.4224	0.0125
264147_at	3.4271	0.0402	250098_at	10.1131	0.0051	255602_at	4.8712	0.0125
248368_at	2.9747	0.0412	258100_at	10.3508	0.0054	258507_at	5.2724	0.0126
258609_at	3.0535	0.0411	260287_at	9.7378	0.0054	249494_at	4.9175	0.0126
265511_at	3.5957	0.0419	251895_at	9.3031	0.0054	256522_at	5.6607	0.0126
254952_at	3.0933	0.043	249983_at	9.3702	0.0059	266017_at	5.2191	0.0125
250793_at	3.5447	0.0456	264958_at	9.4726	0.0058	266832_at	5.7015	0.0128
245998_at	3.3934	0.0454	258791_at	9.0123	0.0057	253887_at	4.9422	0.0134
259793_at	3.0263	0.0457	252984_at	9.7359	0.0057	261037_at	5.1969	0.0136
252234_at	3.0321	0.0457	253309_at	9.5134	0.0056	264580_at	5.4282	0.0136
263809_at	2.8637	0.046	250798_at	9.3484	0.0056	262887_at	5.0987	0.014
249765_at	3.5443	0.0486	248793_at	11.3469	0.0056	249626_at	4.9209	0.0144
	bdg		245711_at	9.3521	0.0057	264246_at	4.5949	0.0148
probe	FC	pfp	259502_at	9.4114	0.0058	245757_at	5.4242	0.015
251065_at	78.9025	0	261443_at	9.4235	0.0059	264717_at	5.1232	0.0158
247718_at	67.1865	0	266267_at	9.4529	0.006	266901_at	4.517	0.0158
247717_at	62.9054	0	253832_at	9.0253	0.0059	267357_at	5.6197	0.0158
266415_at	52.8593	0	267384_at	10.1979	0.0058	258100_at	5.1938	0.0158
250500_at	44.7202	0	251336_at	10.2081	0.0058	245181_at	5.129	0.0161
262128_at	45.8426	0	261005_at	9.1631	0.0058	266545_at	5.4454	0.0164
256933_at	37.3027	0	257644_at	9.3103	0.0058	259426_at	4.2902	0.0167
253608_at	27.1236	0	245052_at	8.8418	0.006	250826_at	4.4295	0.0166
248812_at	30.1767	0	248611_at	8.9344	0.0064	265511_at	4.9239	0.0175
267008_at	25.4202	0	257623_at	9.268	0.0064	261892_at	5.5366	0.0175
267168_at	16.3653	0	245885_at	8.0554	0.0064	247177_at	4.5536	0.0178
263536_at	15.1497	0	253173_at	8.7357	0.0068	252437_at	4.2643	0.0178
247013_at	17.2136	0	265221_s_at	8.9135	0.0068	260551_at	4.3747	0.0181
261410_at	14.4034	0.0007	247492_at	8.4837	0.0069	256145_at	4.2966	0.0186
257679_at	14.2677	0.0007	266596_at	8.6157	0.0073	253043_at	4.3766	0.0206
262947_at	11.6365	0.0006	264758_at	8.969	0.0072	247878_at	4.0952	0.0205
254396_at	12.8928	0.0006	248037_at	8.1993	0.0075	245052_at	4.2514	0.0204
264415_at	12.7749	0.0006	248551_at	8.4831	0.0074	250777_at	5.1244	0.0202
253309_at	10.4345	0.0011	252045_at	9.002	0.0075	246550_at	4.1677	0.0204
250365_at	9.3942	0.001	256633_at	9.2617	0.0075	253173_at	4.2546	0.0204
264318_at	8.9972	0.001	253643_at	9.1031	0.0074	267209_at	4.6811	0.0204
254042_at	9.8528	0.0009	262986_at	8.9972	0.0073	250669_at	5.0177	0.0204
246302_at	9.216	0.0009	253872_at	8.733	0.0073	247882_at	4.5003	0.0203
265615_at	10.0917	0.0008	254447_at	9.1696	0.0075	247655_at	4.8491	0.0203
260556_at	10.504	0.0008	248218_at	8.2126	0.0075	256181_at	5.1494	0.0206
267181_at	9.7037	0.0008	257206_at	8.2797	0.0075	251513_at	4.301	0.0217
258209_at	9.4658	0.0007	248163_at	7.7152	0.0076	249771_at	4.1321	0.0216
258498_at	8.6477	0.0007	265511_at	8.5225	0.0076	254243_at	4.3459	0.022
248218_at	8.1461	0.001	253215_at	7.46	0.0076	254372_at	4.3851	0.0224
266992_at	7.9183	0.001	250292_at	7.7929	0.0077	262119_s_at	4.2778	0.0228
246831_at	7.9253	0.001	253125_at	8.0664	0.0077	250580_at	4.2328	0.0228
252984_at	8.7209	0.0009	263539_at	9.9493	0.0077	252045_at	4.7021	0.0235
253666_at	7.8484	0.0009	246018_at	8.4034	0.0078	259570_at	3.858	0.0235
247492_at	7.2634	0.0015	260037_at	8.7413	0.0078	265387_at	4.5371	0.0241
262118_at	8.1627	0.0014	259382_s_at	8.2451	0.0078	253908_at	4.1589	0.0242
253215_at	7.4198	0.0014	262930_at	7.9504	0.0078	248368_at	3.9596	0.0241
250798_at	6.9128	0.0016	267181_at	8.4077	0.0077	256114_at	3.8534	0.024
265411_at	6.9065	0.0016	252183_at	8.1841	0.0081	254384_at	4.5058	0.024
256169_at	7.946	0.0026	249346_at	8.2285	0.0086	245998_at	3.9365	0.0239
264042_at	7.3179	0.0028	261410_at	7.7895	0.0085	248794_at	4.1088	0.0238
253872_at	7.1841	0.0037	252437_at	6.9927	0.0086	266168_at	3.7116	0.0239
259445_at	6.1778	0.0036	259751_at	8.0775	0.0089	250670_at	4.0887	0.0238
263216_s_at	6.5594	0.004	251513_at	7.6815	0.0091	254869_at	4.8765	0.0239
264960_at	6.7221	0.0045	254243_at	7.6931	0.009	254231_at	4.795	0.0241
256937_at	6.7398	0.0069	265411_at	7.8908	0.009	248118_at	4.2007	0.024
253628_at	6.4818	0.0067	249928_at	7.969	0.0091	247492_at	3.8423	0.0245
249125_at	5.9316	0.0074	262211_at	7.5659	0.0092	254241_at	4.3559	0.0244
245181_at	5.6597	0.0077	248794_at	8.0222	0.0093	252368_at	4.3066	0.0246
252563_at	7.1004	0.0076	245731_at	7.6154	0.0092	261934_at	4.0818	0.0249
254201_at	5.9353	0.0074	249197_at	8.0554	0.0097	254387_at	4.1995	0.0249
254372_at	5.2201	0.0076	252563_at	7.7361	0.0096	247884_at	3.6952	0.0249
260203_at	6.0546	0.0079	258947_at	7.7814	0.0096	251922_at	3.9111	0.0255
252604_at	5.2822	0.01	262832_s_at	7.0565	0.0095	249988_at	3.776	0.0253
260856_at	5.4099	0.0102	266316_at	8.2461	0.0096	252220_at	3.9263	0.0253
253046_at	5.3848	0.01	245244_at	8.547	0.0099	264146_at	3.7818	0.0255
256145_at	4.3113	0.0109	250445_at	7.1976	0.0099	266658_at	4.7068	0.0255
260335_at	4.2624	0.0111	256601_s_at	8.3196	0.0099	263402_at	3.9994	0.0255
247327_at	4.8877	0.0109	247540_at	8.0092	0.0099	245076_at	3.8856	0.0258
245885_at	4.4226	0.0108	254652_at	7.4468	0.0101	253309_at	3.8555	0.0264
246099_at	4.8387	0.0108	266983_at	7.2657	0.0101	262694_at	3.6202	0.0268
247189_at	4.501	0.0118	252679_at	7.6078	0.0104	248914_at	3.7732	0.0273
261088_at	5.0585	0.0121	256337_at	7.3889	0.0104	264663_at	3.676	0.0273
255596_at	3.9552	0.0129	261901_at	7.5492	0.0106	262986_at	4.4895	0.0277
253043_at	4.329	0.0128	266832_at	7.9261	0.0105	267523_at	3.5326	0.029
247884_at	3.7995	0.0135	257021_at	8.8459	0.0109	252487_at	3.5428	0.0296
265670_s_at	4.2116	0.0133	247177_at	7.4697	0.0108	247189_at	3.962	0.0297
250287_at	4.1541	0.0142	266658_at	7.9431	0.011	266799_at	3.8474	0.0303
258370_at	4.7039	0.0141	260656_at	7.8382	0.0113	255479_at	4.1599	0.0305
266743_at	4.3149	0.0143	253066_at	7.3393	0.0112	251054_at	4.1113	0.0304
260551_at	4.3399	0.017	264580_at	7.0382	0.0112	254255_at	4.3344	0.0303
264005_at	3.8338	0.018	249988_at	7.2534	0.0113	254447_at	3.9938	0.0316
254818_at	3.8784	0.0197	245041_at	7.1904	0.0113	254314_at	3.611	0.0329
251642_at	3.693	0.0212	245252_at	7.6331	0.0112	259841_at	3.7246	0.0336
248611_at	3.8263	0.0209	246932_at	6.9183	0.0111	258901_at	3.5087	0.0335
255250_at	4.4177	0.0208	247882_at	6.6172	0.0111	266271_at	3.3603	0.0342
249278_at	3.5461	0.0209	266656_at	7.5338	0.011	267384_at	4.5023	0.0341
264146_at	3.6946	0.0209	256017_at	7.0873	0.0112	266142_at	3.8752	0.034
258507_at	4.4764	0.0222	253830_at	6.9977	0.0112	261438_at	3.4497	0.0342
266292_at	3.9729	0.0234	247280_at	6.51	0.0118	254201_at	3.8488	0.0347
254832_at	4.7185	0.0236	256937_at	7.1796	0.0118	249278_at	3.5425	0.0345
267411_at	4.1616	0.0238	260754_at	7.805	0.0119	261327_at	3.4542	0.0346
249771_at	3.9199	0.0262	257053_at	5.9996	0.0119	266745_at	3.8811	0.0346
264246_at	3.533	0.026	265184_at	7.5149	0.0121	265276_at	3.7834	0.0356
253799_at	4.015	0.027	260335_at	6.4684	0.0123	245244_at	4.3382	0.0355
249775_at	3.8235	0.0271	260551_at	6.8056	0.0124	253066_at	3.6137	0.0359
263210_at	3.627	0.0269	247585_at	6.6994	0.0127	251895_at	3.8387	0.036
261247_at	3.5143	0.0292	254327_at	7.4141	0.0126	261033_at	3.875	0.0361
248163_at	3.475	0.0307	251109_at	6.6153	0.0126	250648_at	3.396	0.038
261395_at	3.619	0.0304	263935_at	6.8527	0.0127	260568_at	3.9693	0.0382
252511_at	3.3989	0.0306	258436_at	6.3731	0.0129	255596_at	3.337	0.0389
248236_at	3.4826	0.0311	253666_at	6.6673	0.0132	250662_at	4.3132	0.0388
254869_at	4.0625	0.0321	261470_at	7.4027	0.0137	259793_at	3.3984	0.0391
263231_at	4.4653	0.0317	265674_at	6.1507	0.0136	248337_at	3.5186	0.0393
249494_at	3.5515	0.0314	265670_s_at	6.332	0.0137	258252_at	3.3727	0.0408
249895_at	3.9325	0.0317	248448_at	6.3839	0.0137	252234_at	3.8607	0.0413
250670_at	3.4844	0.0315	257690_at	6.7096	0.0139	263809_at	3.1575	0.0412
261375_at	3.2497	0.0316	250937_at	6.4989	0.014	252956_at	3.3146	0.0421
259507_at	3.7292	0.0327	264153_at	7.5319	0.014	250909_at	3.6997	0.0434
252908_at	3.9491	0.0323	250580_at	6.4642	0.0142	262308_at	3.0903	0.0452
247882_at	3.4828	0.034	263046_at	7.4175	0.0144	263467_at	3.2966	0.0456
264717_at	3.6106	0.034	245840_at	7.2781	0.0146	263799_at	3.4491	0.0454
249719_at	3.2348	0.0355	245757_at	6.3375	0.0146	259516_at	3.6789	0.0456
263402_at	3.732	0.0357	249923_at	6.6927	0.0147	265116_at	3.1821	0.0462
249289_at	3.5908	0.0363	263182_at	6.7231	0.0147	253799_at	3.2373	0.0463
255524_at	3.4557	0.0366	259443_at	6.7603	0.0146	254952_at	3.1675	0.0474
249127_at	3.1674	0.0405	262607_at	6.1259	0.0147	251248_at	3.806	0.048
264147_at	3.4271	0.0402	253046_at	6.0402	0.0146	256937_at	3.5593	0.0482
248368_at	2.9747	0.0412	259979_at	6.4859	0.0152	261648_at	4.0144	0.0492
258609_at	3.0535	0.0411	250339_at	5.887	0.0153	256442_at	3.9	0.0493
265511_at	3.5957	0.0419	261037_at	5.9227	0.0156	266140_at	3.3569	0.0493
254952_at	3.0933	0.043	249278_at	5.7882	0.0157	251633_at	3.5153	0.0493
250793_at	3.5447	0.0456	265387_at	6.6879	0.0163	259502_at	3.3591	0.0495
245998_at	3.3934	0.0454	249580_at	5.9834	0.0162	245275_at	3.0439	0.0494
259793_at	3.0263	0.0457	251017_at	6.182	0.0163	263046_at	3.879	0.0495
252234_at	3.0321	0.0457	251633_at	6.4673	0.0163	262448_at	3.168	0.0493
263809_at	2.8637	0.046	249581_at	5.8518	0.0164	260546_at	3.155	0.0494
249765_at	3.5443	0.0486	264042_at	5.7385	0.0166	245136_at	3.4575	0.0497
	bdg		246405_at	6.3547	0.0166		lcr
probe	FC	pfp	245777_at	6.4823	0.0168	probe	FC	pfp
251065_at	78.9025	0	252346_at	6.7646	0.0167	262128_at	89.877	0
247718_at	67.1865	0	250365_at	6.2656	0.017	247717_at	84.6407	0
247717_at	62.9054	0	266168_at	5.5532	0.0171	247718_at	67.5242	0
266415_at	52.8593	0	248509_at	5.712	0.0171	266415_at	58.4346	0
250500_at	44.7202	0	250669_at	6.0364	0.0179	251065_at	45.5079	0
262128_at	45.8426	0	254197_at	5.9007	0.0179	264415_at	32.9488	0
256933_at	37.3027	0	254372_at	5.9058	0.018	248812_at	36.8498	0
253608_at	27.1236	0	254869_at	6.919	0.0186	253628_at	24.529	0
248812_at	30.1767	0	265853_at	5.8226	0.0186	267008_at	23.1237	0
267008_at	25.4202	0	255479_at	5.9106	0.0186	254396_at	20.3675	0
267168_at	16.3653	0	254952_at	5.5035	0.0188	256933_at	21.8021	0
263536_at	15.1497	0	252474_at	6.0373	0.0187	260556_at	24.0676	0
247013_at	17.2136	0	245148_at	5.5293	0.0189	253608_at	21.4822	0
261410_at	14.4034	0.0007	259879_at	6.7966	0.0189	261410_at	20.5434	0
257679_at	14.2677	0.0007	254075_at	6.3509	0.0189	254042_at	21.836	0.0007
262947_at	11.6365	0.0006	245755_at	6.3555	0.0192	263216_s_at	18.225	0.0006
254396_at	12.8928	0.0006	247949_at	6.2484	0.0193	258498_at	16.3081	0.0012
264415_at	12.7749	0.0006	264005_at	5.4158	0.0193	252563_at	17.7681	0.0011
253309_at	10.4345	0.0011	254242_at	6.7318	0.0192	245325_at	14.473	0.0011
250365_at	9.3942	0.001	262092_at	5.2668	0.0192	260203_at	15.1986	0.001
264318_at	8.9972	0.001	259550_at	5.2828	0.0194	247327_at	14.7851	0.001
254042_at	9.8528	0.0009	250909_at	6.1739	0.0194	247013_at	15.2435	0.0009
246302_at	9.216	0.0009	246550_at	5.3819	0.0193	262947_at	12.5716	0.0009
265615_at	10.0917	0.0008	254255_at	6.5096	0.0193	266992_at	14.0684	0.0008
260556_at	10.504	0.0008	253104_at	5.4884	0.0192	266246_at	14.5237	0.0008
267181_at	9.7037	0.0008	266098_at	5.7537	0.0191	267168_at	12.6008	0.0008
258209_at	9.4658	0.0007	252133_at	5.6647	0.0192	266693_at	13.4036	0.0007
258498_at	8.6477	0.0007	267209_at	5.5399	0.0192	253872_at	13.5864	0.0007
248218_at	8.1461	0.001	265817_at	5.6334	0.0191	246831_at	13.4755	0.0007
266992_at	7.9183	0.001	247543_at	6.0061	0.0192	250500_at	12.2235	0.0007
246831_at	7.9253	0.001	265615_at	5.9474	0.0191	259445_at	11.8019	0.0006
252984_at	8.7209	0.0009	259793_at	5.36	0.0191	260856_at	11.9134	0.0006
253666_at	7.8484	0.0009	257022_at	5.6392	0.0192	256169_at	12.6185	0.0006
247492_at	7.2634	0.0015	252053_at	5.9514	0.0193	264042_at	10.9073	0.0006
262118_at	8.1627	0.0014	265058_s_at	6.546	0.0195	257315_at	12.6668	0.0006
253215_at	7.4198	0.0014	267147_at	5.0906	0.0195	252984_at	11.3152	0.0006
250798_at	6.9128	0.0016	245602_at	5.7299	0.0202	252908_at	10.8517	0.0005
265411_at	6.9065	0.0016	266072_at	5.5732	0.0205	249862_at	11.4573	0.0005
256169_at	7.946	0.0026	262801_at	4.9922	0.0204	260744_at	10.2427	0.0005
264042_at	7.3179	0.0028	247878_at	5.1413	0.0205	253666_at	10.5059	0.0012
253872_at	7.1841	0.0037	256225_at	5.2035	0.0204	258209_at	9.7633	0.0017
259445_at	6.1778	0.0036	252102_at	5.464	0.0208	267411_at	10.2735	0.0017
263216_s_at	6.5594	0.004	262085_at	5.3426	0.0208	246099_at	10.3055	0.0019
264960_at	6.7221	0.0045	253423_at	5.877	0.021	250793_at	10.8667	0.0025
256937_at	6.7398	0.0069	245866_s_at	6.1705	0.0209	252604_at	8.9441	0.0031
253628_at	6.4818	0.0067	256300_at	5.9392	0.0209	250292_at	8.8001	0.0033
249125_at	5.9316	0.0074	260243_at	5.5099	0.0214	253046_at	8.7212	0.0034
245181_at	5.6597	0.0077	247708_at	5.6889	0.0215	250365_at	8.5178	0.0033
252563_at	7.1004	0.0076	261934_at	5.563	0.0217	246302_at	8.3199	0.0033
254201_at	5.9353	0.0074	249917_at	5.1843	0.0219	265615_at	8.8197	0.0032
254372_at	5.2201	0.0076	252921_at	5.0171	0.0223	251642_at	8.3272	0.0031
260203_at	6.0546	0.0079	252170_at	5.0159	0.0231	266800_at	7.9594	0.0033
252604_at	5.2822	0.01	264147_at	5.2175	0.0233	253215_at	8.0605	0.0032
260856_at	5.4099	0.0102	248282_at	5.0495	0.0233	262118_at	8.7626	0.0037
253046_at	5.3848	0.01	259272_at	5.8332	0.0233	257644_at	7.6864	0.0044
256145_at	4.3113	0.0109	260567_at	4.5085	0.0237	254818_at	7.6863	0.0043
260335_at	4.2624	0.0111	248298_at	5.2026	0.024	258402_at	8.2661	0.0044
247327_at	4.8877	0.0109	251200_at	5.1298	0.024	257679_at	7.6545	0.0057
245885_at	4.4226	0.0108	248964_at	5.6762	0.0247	255250_at	7.3146	0.0056
246099_at	4.8387	0.0108	262072_at	5.3632	0.0247	264213_at	8.7935	0.0055
247189_at	4.501	0.0118	249626_at	4.9884	0.0249	249895_at	7.6799	0.0061
261088_at	5.0585	0.0121	266010_at	6.2142	0.0249	263536_at	6.7393	0.006
255596_at	3.9552	0.0129	250327_at	4.9741	0.025	267147_at	7.0056	0.0059
253043_at	4.329	0.0128	247951_at	4.8658	0.025	253104_at	7.2052	0.0058
247884_at	3.7995	0.0135	257939_at	5.3918	0.025	264005_at	7.034	0.0057
265670_s_at	4.2116	0.0133	247474_at	5.5316	0.0251	254652_at	6.883	0.0056
250287_at	4.1541	0.0142	263443_at	4.964	0.0257	249125_at	7.056	0.006
258370_at	4.7039	0.0141	258225_at	6.0771	0.0261	248611_at	7.1541	0.0059
266743_at	4.3149	0.0143	264717_at	5.4415	0.0264	265670_s_at	6.5295	0.0062
260551_at	4.3399	0.017	260386_at	4.8713	0.0264	251144_at	6.5504	0.0063
264005_at	3.8338	0.018	263809_at	4.6016	0.0265	265411_at	6.2452	0.0068
254818_at	3.8784	0.0197	246935_at	4.8452	0.0267	248218_at	6.3153	0.0068
251642_at	3.693	0.0212	264246_at	4.7794	0.0273	263210_at	6.0476	0.0067
248611_at	3.8263	0.0209	260943_at	4.842	0.0278	249719_at	6.3222	0.0068
255250_at	4.4177	0.0208	252415_at	4.7159	0.0285	261088_at	6.1239	0.0068
249278_at	3.5461	0.0209	247351_at	4.6945	0.0288	253485_at	6.381	0.0067
264146_at	3.6946	0.0209	254231_at	5.6748	0.0298	265674_at	6.2161	0.0069
258507_at	4.4764	0.0222	266834_s_at	4.9842	0.0299	257919_at	6.3141	0.0071
266292_at	3.9729	0.0234	255568_at	5.5842	0.0303	264153_at	6.8388	0.0073
254832_at	4.7185	0.0236	259137_at	4.9683	0.0304	266743_at	6.8901	0.0074
267411_at	4.1616	0.0238	246366_at	5.7841	0.0304	246238_at	6.0751	0.0075
249771_at	3.9199	0.0262	261395_at	5.3218	0.0306	263231_at	6.1226	0.0078
264246_at	3.533	0.026	262694_at	4.4129	0.0306	264318_at	5.8156	0.0078
253799_at	4.015	0.027	249941_at	4.9672	0.0307	250781_at	5.559	0.0081
249775_at	3.8235	0.0271	246927_s_at	5.1962	0.0308	252102_at	5.7682	0.0082
263210_at	3.627	0.0269	245250_at	4.9333	0.031	253061_at	6.45	0.0085
261247_at	3.5143	0.0292	247884_at	4.356	0.031	251438_s_at	6.1014	0.0084
248163_at	3.475	0.0307	246114_at	5.4334	0.0313	266072_at	5.7582	0.0085
261395_at	3.619	0.0304	251443_at	5.0974	0.0312	260335_at	5.6221	0.0091
252511_at	3.3989	0.0306	264529_at	4.5035	0.0313	248037_at	5.4509	0.009
248236_at	3.4826	0.0311	254271_at	4.6634	0.0317	246114_at	6.7792	0.009
254869_at	4.0625	0.0321	256145_at	4.4951	0.0317	252511_at	5.5883	0.0092
263231_at	4.4653	0.0317	261143_at	4.5014	0.0316	260522_x_at	5.5656	0.0099
249494_at	3.5515	0.0314	254318_at	4.7716	0.0323	254242_at	6.5189	0.0099
249895_at	3.9325	0.0317	253372_at	4.4192	0.0323	249923_at	5.3781	0.0104
250670_at	3.4844	0.0315	264213_at	4.1472	0.0323	260656_at	5.7705	0.0103
261375_at	3.2497	0.0316	255595_at	4.7734	0.0326	248163_at	5.004	0.0106
259507_at	3.7292	0.0327	247754_at	4.8589	0.0326	247540_at	5.6804	0.0105
252908_at	3.9491	0.0323	245264_at	4.559	0.0334	267181_at	5.7283	0.0105
247882_at	3.4828	0.034	255742_at	5.0219	0.0333	245885_at	4.9456	0.011
264717_at	3.6106	0.034	252862_at	4.4373	0.0337	250287_at	5.0263	0.0112
249719_at	3.2348	0.0355	258609_at	4.2889	0.0336	256017_at	5.3252	0.012
263402_at	3.732	0.0357	251054_at	5.0147	0.0338	264960_at	4.873	0.0119
249289_at	3.5908	0.0363	256793_at	4.4671	0.0338	258606_at	5.7978	0.0121
255524_at	3.4557	0.0366	254232_at	5.5161	0.0338	252997_at	6.1773	0.012
249127_at	3.1674	0.0405	267393_at	4.6605	0.0339	249765_at	5.4224	0.0125
264147_at	3.4271	0.0402	249775_at	4.624	0.0345	255602_at	4.8712	0.0125
248368_at	2.9747	0.0412	267411_at	5.0644	0.0344	258507_at	5.2724	0.0126
258609_at	3.0535	0.0411	260135_at	4.83	0.0343	249494_at	4.9175	0.0126
265511_at	3.5957	0.0419	254241_at	5.0103	0.0346	256522_at	5.6607	0.0126
254952_at	3.0933	0.043	248799_at	5.0757	0.0348	266017_at	5.2191	0.0125
250793_at	3.5447	0.0456	265481_at	5.9757	0.0349	266832_at	5.7015	0.0128
245998_at	3.3934	0.0454	262887_at	4.8223	0.0361	253887_at	4.9422	0.0134
259793_at	3.0263	0.0457	259364_at	4.4411	0.0362	261037_at	5.1969	0.0136
252234_at	3.0321	0.0457	249306_at	3.8554	0.0368	264580_at	5.4282	0.0136
263809_at	2.8637	0.046	247455_at	4.3081	0.0367	262887_at	5.0987	0.014
249765_at	3.5443	0.0486	253161_at	4.609	0.0381	249626_at	4.9209	0.0144
	bdg		255543_at	4.2758	0.0385	264246_at	4.5949	0.0148
probe	FC	pfp	246253_at	4.1765	0.0388	245757_at	5.4242	0.015
251065_at	78.9025	0	267524_at	3.925	0.0389	264717_at	5.1232	0.0158
247718_at	67.1865	0	254265_s_at	4.9396	0.0389	266901_at	4.517	0.0158
247717_at	62.9054	0	253887_at	4.4853	0.039	267357_at	5.6197	0.0158
266415_at	52.8593	0	248368_at	4.0636	0.0391	258100_at	5.1938	0.0158
250500_at	44.7202	0	264434_at	4.7386	0.0394	245181_at	5.129	0.0161
262128_at	45.8426	0	251928_at	4.5499	0.0396	266545_at	5.4454	0.0164
256933_at	37.3027	0	247933_at	4.3354	0.0396	259426_at	4.2902	0.0167
253608_at	27.1236	0	256433_at	4.2107	0.0405	250826_at	4.4295	0.0166
248812_at	30.1767	0	266385_at	4.475	0.0407	265511_at	4.9239	0.0175
267008_at	25.4202	0	247925_at	4.4544	0.0413	261892_at	5.5366	0.0175
267168_at	16.3653	0	267523_at	3.9517	0.0414	247177_at	4.5536	0.0178
263536_at	15.1497	0	249417_at	4.2095	0.0412	252437_at	4.2643	0.0178
247013_at	17.2136	0	245928_s_at	2.9311	0.0413	260551_at	4.3747	0.0181
261410_at	14.4034	0.0007	252464_at	4.6215	0.0416	256145_at	4.2966	0.0186
257679_at	14.2677	0.0007	259426_at	3.8794	0.0417	253043_at	4.3766	0.0206
262947_at	11.6365	0.0006	256522_at	5.0829	0.0417	247878_at	4.0952	0.0205
254396_at	12.8928	0.0006	252179_at	3.9164	0.0433	245052_at	4.2514	0.0204
264415_at	12.7749	0.0006	261899_at	3.9941	0.0434	250777_at	5.1244	0.0202
253309_at	10.4345	0.0011	255602_at	3.9665	0.0436	246550_at	4.1677	0.0204
250365_at	9.3942	0.001	256062_at	4.2643	0.0444	253173_at	4.2546	0.0204
264318_at	8.9972	0.001	256787_at	4.1343	0.0448	267209_at	4.6811	0.0204
254042_at	9.8528	0.0009	254926_at	4.2139	0.0447	250669_at	5.0177	0.0204
246302_at	9.216	0.0009	250777_at	5.2465	0.0448	247882_at	4.5003	0.0203
265615_at	10.0917	0.0008	258939_at	3.7346	0.0447	247655_at	4.8491	0.0203
260556_at	10.504	0.0008	266743_at	4.3449	0.0452	256181_at	5.1494	0.0206
267181_at	9.7037	0.0008	247529_at	3.9963	0.0458	251513_at	4.301	0.0217
258209_at	9.4658	0.0007	260362_at	4.5452	0.046	249771_at	4.1321	0.0216
258498_at	8.6477	0.0007	248123_at	4.6361	0.046	254243_at	4.3459	0.022
248218_at	8.1461	0.001	259789_at	5.0599	0.0461	254372_at	4.3851	0.0224
266992_at	7.9183	0.001	266229_at	3.7776	0.046	262119_s_at	4.2778	0.0228
246831_at	7.9253	0.001	249895_at	4.5627	0.0462	250580_at	4.2328	0.0228
252984_at	8.7209	0.0009	267472_at	3.9167	0.0464	252045_at	4.7021	0.0235
253666_at	7.8484	0.0009	254805_at	4.2975	0.0466	259570_at	3.858	0.0235
247492_at	7.2634	0.0015	260919_at	3.8906	0.0473	265387_at	4.5371	0.0241
262118_at	8.1627	0.0014	258201_at	3.7855	0.0478	253908_at	4.1589	0.0242
253215_at	7.4198	0.0014	260266_at	4.8326	0.0477	248368_at	3.9596	0.0241
250798_at	6.9128	0.0016	253273_at	3.679	0.0477	256114_at	3.8534	0.024
265411_at	6.9065	0.0016	250114_s_at	3.8499	0.0484	254384_at	4.5058	0.024
256169_at	7.946	0.0026	264365_s_at	3.7312	0.0484	245998_at	3.9365	0.0239
264042_at	7.3179	0.0028	254201_at	4.3433	0.0484	248794_at	4.1088	0.0238
253872_at	7.1841	0.0037	257154_at	3.7348	0.0484	266168_at	3.7116	0.0239
259445_at	6.1778	0.0036	266821_at	3.9761	0.0486	250670_at	4.0887	0.0238
263216_s_at	6.5594	0.004	260560_at	3.7313	0.0485	254869_at	4.8765	0.0239
264960_at	6.7221	0.0045	259312_at	4.038	0.0488	254231_at	4.795	0.0241
256937_at	6.7398	0.0069	255733_at	4.7063	0.0491	248118_at	4.2007	0.024
253628_at	6.4818	0.0067	263497_at	4.9754	0.0493	247492_at	3.8423	0.0245
249125_at	5.9316	0.0074	249125_at	3.93	0.0497	254241_at	4.3559	0.0244
245181_at	5.6597	0.0077	245385_at	4.1628	0.0498	252368_at	4.3066	0.0246
252563_at	7.1004	0.0076	260227_at	3.8393	0.0499	261934_at	4.0818	0.0249
254201_at	5.9353	0.0074		fdh		254387_at	4.1995	0.0249
254372_at	5.2201	0.0076	probe	FC	pfp	247884_at	3.6952	0.0249
260203_at	6.0546	0.0079	247717_at	172.474	0	251922_at	3.9111	0.0255
252604_at	5.2822	0.01	247718_at	137.939	0	249988_at	3.776	0.0253
260856_at	5.4099	0.0102	250500_at	62.224	0	252220_at	3.9263	0.0253
253046_at	5.3848	0.01	266415_at	100.725	0	264146_at	3.7818	0.0255
256145_at	4.3113	0.0109	251065_at	50.1593	0	266658_at	4.7068	0.0255
260335_at	4.2624	0.0111	246831_at	46.6535	0	263402_at	3.9994	0.0255
247327_at	4.8877	0.0109	267008_at	41.2003	0	245076_at	3.8856	0.0258
245885_at	4.4226	0.0108	262128_at	50.3171	0	253309_at	3.8555	0.0264
246099_at	4.8387	0.0108	256933_at	48.7395	0	262694_at	3.6202	0.0268
247189_at	4.501	0.0118	248812_at	37.2799	0.001	248914_at	3.7732	0.0273
261088_at	5.0585	0.0121	247327_at	31.7064	0.0009	264663_at	3.676	0.0273
255596_at	3.9552	0.0129	253608_at	32.3996	0.0008	262986_at	4.4895	0.0277
253043_at	4.329	0.0128	260556_at	33.5428	0.0008	267523_at	3.5326	0.029
247884_at	3.7995	0.0135	252908_at	28.8807	0.0007	252487_at	3.5428	0.0296
265670_s_at	4.2116	0.0133	253908_at	28.323	0.0007	247189_at	3.962	0.0297
250287_at	4.1541	0.0142	263216_s_at	25.5623	0.0006	266799_at	3.8474	0.0303
258370_at	4.7039	0.0141	259841_at	22.4863	0.0006	255479_at	4.1599	0.0305
266743_at	4.3149	0.0143	252511_at	20.2532	0.0006	251054_at	4.1113	0.0304
260551_at	4.3399	0.017	266800_at	20.0058	0.0005	254255_at	4.3344	0.0303
264005_at	3.8338	0.018	264415_at	24.0395	0.0005	254447_at	3.9938	0.0316
254818_at	3.8784	0.0197	257679_at	22.4005	0.001	254314_at	3.611	0.0329
251642_at	3.693	0.0212	252604_at	20.4605	0.0009	259841_at	3.7246	0.0336
248611_at	3.8263	0.0209	256169_at	20.1718	0.0009	258901_at	3.5087	0.0335
255250_at	4.4177	0.0208	254818_at	20.2199	0.0008	266271_at	3.3603	0.0342
249278_at	3.5461	0.0209	257919_at	19.8359	0.0016	267384_at	4.5023	0.0341
264146_at	3.6946	0.0209	251642_at	18.3012	0.0015	266142_at	3.8752	0.034
258507_at	4.4764	0.0222	266992_at	16.6819	0.0015	261438_at	3.4497	0.0342
266292_at	3.9729	0.0234	260744_at	18.4303	0.0014	254201_at	3.8488	0.0347
254832_at	4.7185	0.0236	253259_at	16.4257	0.0017	249278_at	3.5425	0.0345
267411_at	4.1616	0.0238	250793_at	16.9972	0.0017	261327_at	3.4542	0.0346
249771_at	3.9199	0.0262	263931_at	15.8166	0.0016	266745_at	3.8811	0.0346
264246_at	3.533	0.026	246099_at	17.28	0.0016	265276_at	3.7834	0.0356
253799_at	4.015	0.027	251144_at	15.1158	0.0015	245244_at	4.3382	0.0355
249775_at	3.8235	0.0271	267168_at	15.6753	0.0015	253066_at	3.6137	0.0359
263210_at	3.627	0.0269	245076_at	15.5027	0.0014	251895_at	3.8387	0.036
261247_at	3.5143	0.0292	262947_at	14.8267	0.0017	261033_at	3.875	0.0361
248163_at	3.475	0.0307	258606_at	16.485	0.0016	250648_at	3.396	0.038
261395_at	3.619	0.0304	260568_at	16.4099	0.0016	260568_at	3.9693	0.0382
252511_at	3.3989	0.0306	253061_at	14.4944	0.0015	255596_at	3.337	0.0389
248236_at	3.4826	0.0311	256940_at	16.0932	0.0018	250662_at	4.3132	0.0388
254869_at	4.0625	0.0321	261892_at	16.3393	0.0017	259793_at	3.3984	0.0391
263231_at	4.4653	0.0317	260856_at	15.1106	0.0019	248337_at	3.5186	0.0393
249494_at	3.5515	0.0314	245038_at	14.4597	0.0019	258252_at	3.3727	0.0408
249895_at	3.9325	0.0317	254396_at	13.9601	0.002	252234_at	3.8607	0.0413
250670_at	3.4844	0.0315	249719_at	14.4218	0.002	263809_at	3.1575	0.0412
261375_at	3.2497	0.0316	259417_at	14.9819	0.002	252956_at	3.3146	0.0421
259507_at	3.7292	0.0327	254042_at	14.0151	0.0021	250909_at	3.6997	0.0434
252908_at	3.9491	0.0323	249862_at	14.6359	0.0023	262308_at	3.0903	0.0452
247882_at	3.4828	0.034	260203_at	14.4619	0.0022	263467_at	3.2966	0.0456
264717_at	3.6106	0.034	251625_at	14.1305	0.0022	263799_at	3.4491	0.0454
249719_at	3.2348	0.0355	256442_at	13.8981	0.0029	259516_at	3.6789	0.0456
263402_at	3.732	0.0357	266246_at	12.3911	0.0029	265116_at	3.1821	0.0462
249289_at	3.5908	0.0363	247655_at	13.5042	0.0034	253799_at	3.2373	0.0463
255524_at	3.4557	0.0366	247013_at	13.7895	0.0033	254952_at	3.1675	0.0474
249127_at	3.1674	0.0405	266017_at	13.2448	0.0035	251248_at	3.806	0.048
264147_at	3.4271	0.0402	250662_at	13.6076	0.0036	256937_at	3.5593	0.0482
248368_at	2.9747	0.0412	253628_at	12.9438	0.0035	261648_at	4.0144	0.0492
258609_at	3.0535	0.0411	254387_at	12.4244	0.0034	256442_at	3.9	0.0493
265511_at	3.5957	0.0419	261648_at	13.2446	0.0036	266140_at	3.3569	0.0493
254952_at	3.0933	0.043	266142_at	14.0464	0.0035	251633_at	3.5153	0.0493
250793_at	3.5447	0.0456	258209_at	12.0036	0.0036	259502_at	3.3591	0.0495
245998_at	3.3934	0.0454	262119_s_at	12.1264	0.0035	245275_at	3.0439	0.0494
259793_at	3.0263	0.0457	261021_at	11.5731	0.0035	263046_at	3.879	0.0495
252234_at	3.0321	0.0457	245325_at	12.2802	0.0036	262448_at	3.168	0.0493
263809_at	2.8637	0.046	262118_at	12.3759	0.0035	260546_at	3.155	0.0494
249765_at	3.5443	0.0486	251673_at	11.6843	0.0035	245136_at	3.4575	0.0497
	bdg		249065_at	11.1417	0.0034		lcr
probe	FC	pfp	263536_at	11.3686	0.0035	probe	FC	pfp
251065_at	78.9025	0	249494_at	11.6326	0.0035	262128_at	89.877	0
247718_at	67.1865	0	264635_at	11.2687	0.0036	247717_at	84.6407	0
247717_at	62.9054	0	255596_at	11.0745	0.0035	247718_at	67.5242	0
266415_at	52.8593	0	264318_at	11.6671	0.0035	266415_at	58.4346	0
250500_at	44.7202	0	245181_at	11.2776	0.0037	251065_at	45.5079	0
262128_at	45.8426	0	267357_at	11.8795	0.0039	264415_at	32.9488	0
256933_at	37.3027	0	258277_at	12.1024	0.0039	248812_at	36.8498	0
253608_at	27.1236	0	254120_at	11.7542	0.0038	253628_at	24.529	0
248812_at	30.1767	0	258498_at	11.3625	0.0043	267008_at	23.1237	0
267008_at	25.4202	0	257315_at	11.2082	0.0045	254396_at	20.3675	0
267168_at	16.3653	0	259445_at	10.7675	0.0044	256933_at	21.8021	0
263536_at	15.1497	0	248932_at	10.5897	0.0044	260556_at	24.0676	0
247013_at	17.2136	0	252234_at	10.4176	0.0044	253608_at	21.4822	0
261410_at	14.4034	0.0007	258037_at	10.1361	0.0048	261410_at	20.5434	0
257679_at	14.2677	0.0007	258402_at	10.9288	0.0048	254042_at	21.836	0.0007
262947_at	11.6365	0.0006	264960_at	10.5721	0.0048	263216_s_at	18.225	0.0006
254396_at	12.8928	0.0006	250670_at	10.3244	0.0049	258498_at	16.3081	0.0012
264415_at	12.7749	0.0006	263799_at	10.1432	0.0051	252563_at	17.7681	0.0011
253309_at	10.4345	0.0011	265276_at	10.037	0.0051	245325_at	14.473	0.0011
250365_at	9.3942	0.001	266292_at	10.3428	0.0051	260203_at	15.1986	0.001
264318_at	8.9972	0.001	246238_at	10.4284	0.0051	247327_at	14.7851	0.001
254042_at	9.8528	0.0009	250098_at	10.1131	0.0051	247013_at	15.2435	0.0009
246302_at	9.216	0.0009	258100_at	10.3508	0.0054	262947_at	12.5716	0.0009
265615_at	10.0917	0.0008	260287_at	9.7378	0.0054	266992_at	14.0684	0.0008
260556_at	10.504	0.0008	251895_at	9.3031	0.0054	266246_at	14.5237	0.0008
267181_at	9.7037	0.0008	249983_at	9.3702	0.0059	267168_at	12.6008	0.0008
258209_at	9.4658	0.0007	264958_at	9.4726	0.0058	266693_at	13.4036	0.0007
258498_at	8.6477	0.0007	258791_at	9.0123	0.0057	253872_at	13.5864	0.0007
248218_at	8.1461	0.001	252984_at	9.7359	0.0057	246831_at	13.4755	0.0007
266992_at	7.9183	0.001	253309_at	9.5134	0.0056	250500_at	12.2235	0.0007
246831_at	7.9253	0.001	250798_at	9.3484	0.0056	259445_at	11.8019	0.0006
252984_at	8.7209	0.0009	248793_at	11.3469	0.0056	260856_at	11.9134	0.0006
253666_at	7.8484	0.0009	245711_at	9.3521	0.0057	256169_at	12.6185	0.0006
247492_at	7.2634	0.0015	259502_at	9.4114	0.0058	264042_at	10.9073	0.0006
262118_at	8.1627	0.0014	261443_at	9.4235	0.0059	257315_at	12.6668	0.0006
253215_at	7.4198	0.0014	266267_at	9.4529	0.006	252984_at	11.3152	0.0006
250798_at	6.9128	0.0016	253832_at	9.0253	0.0059	252908_at	10.8517	0.0005
265411_at	6.9065	0.0016	267384_at	10.1979	0.0058	249862_at	11.4573	0.0005
256169_at	7.946	0.0026	251336_at	10.2081	0.0058	260744_at	10.2427	0.0005
264042_at	7.3179	0.0028	261005_at	9.1631	0.0058	253666_at	10.5059	0.0012
253872_at	7.1841	0.0037	257644_at	9.3103	0.0058	258209_at	9.7633	0.0017
259445_at	6.1778	0.0036	245052_at	8.8418	0.006	267411_at	10.2735	0.0017
263216_s_at	6.5594	0.004	248611_at	8.9344	0.0064	246099_at	10.3055	0.0019
264960_at	6.7221	0.0045	257623_at	9.268	0.0064	250793_at	10.8667	0.0025
256937_at	6.7398	0.0069	245885_at	8.0554	0.0064	252604_at	8.9441	0.0031
253628_at	6.4818	0.0067	253173_at	8.7357	0.0068	250292_at	8.8001	0.0033
249125_at	5.9316	0.0074	265221_s_at	8.9135	0.0068	253046_at	8.7212	0.0034
245181_at	5.6597	0.0077	247492_at	8.4837	0.0069	250365_at	8.5178	0.0033
252563_at	7.1004	0.0076	266596_at	8.6157	0.0073	246302_at	8.3199	0.0033
254201_at	5.9353	0.0074	264758_at	8.969	0.0072	265615_at	8.8197	0.0032
254372_at	5.2201	0.0076	248037_at	8.1993	0.0075	251642_at	8.3272	0.0031
260203_at	6.0546	0.0079	248551_at	8.4831	0.0074	266800_at	7.9594	0.0033
252604_at	5.2822	0.01	252045_at	9.002	0.0075	253215_at	8.0605	0.0032
260856_at	5.4099	0.0102	256633_at	9.2617	0.0075	262118_at	8.7626	0.0037
253046_at	5.3848	0.01	253643_at	9.1031	0.0074	257644_at	7.6864	0.0044
256145_at	4.3113	0.0109	262986_at	8.9972	0.0073	254818_at	7.6863	0.0043
260335_at	4.2624	0.0111	253872_at	8.733	0.0073	258402_at	8.2661	0.0044
247327_at	4.8877	0.0109	254447_at	9.1696	0.0075	257679_at	7.6545	0.0057
245885_at	4.4226	0.0108	248218_at	8.2126	0.0075	255250_at	7.3146	0.0056
246099_at	4.8387	0.0108	257206_at	8.2797	0.0075	264213_at	8.7935	0.0055
247189_at	4.501	0.0118	248163_at	7.7152	0.0076	249895_at	7.6799	0.0061
261088_at	5.0585	0.0121	265511_at	8.5225	0.0076	263536_at	6.7393	0.006
255596_at	3.9552	0.0129	253215_at	7.46	0.0076	267147_at	7.0056	0.0059
253043_at	4.329	0.0128	250292_at	7.7929	0.0077	253104_at	7.2052	0.0058
247884_at	3.7995	0.0135	253125_at	8.0664	0.0077	264005_at	7.034	0.0057
265670_s_at	4.2116	0.0133	263539_at	9.9493	0.0077	254652_at	6.883	0.0056
250287_at	4.1541	0.0142	246018_at	8.4034	0.0078	249125_at	7.056	0.006
258370_at	4.7039	0.0141	260037_at	8.7413	0.0078	248611_at	7.1541	0.0059
266743_at	4.3149	0.0143	259382_s_at	8.2451	0.0078	265670_s_at	6.5295	0.0062
260551_at	4.3399	0.017	262930_at	7.9504	0.0078	251144_at	6.5504	0.0063
264005_at	3.8338	0.018	267181_at	8.4077	0.0077	265411_at	6.2452	0.0068
254818_at	3.8784	0.0197	252183_at	8.1841	0.0081	248218_at	6.3153	0.0068
251642_at	3.693	0.0212	249346_at	8.2285	0.0086	263210_at	6.0476	0.0067
248611_at	3.8263	0.0209	261410_at	7.7895	0.0085	249719_at	6.3222	0.0068
255250_at	4.4177	0.0208	252437_at	6.9927	0.0086	261088_at	6.1239	0.0068
249278_at	3.5461	0.0209	259751_at	8.0775	0.0089	253485_at	6.381	0.0067
264146_at	3.6946	0.0209	251513_at	7.6815	0.0091	265674_at	6.2161	0.0069
258507_at	4.4764	0.0222	254243_at	7.6931	0.009	257919_at	6.3141	0.0071
266292_at	3.9729	0.0234	265411_at	7.8908	0.009	264153_at	6.8388	0.0073
254832_at	4.7185	0.0236	249928_at	7.969	0.0091	266743_at	6.8901	0.0074
267411_at	4.1616	0.0238	262211_at	7.5659	0.0092	246238_at	6.0751	0.0075
249771_at	3.9199	0.0262	248794_at	8.0222	0.0093	263231_at	6.1226	0.0078
264246_at	3.533	0.026	245731_at	7.6154	0.0092	264318_at	5.8156	0.0078
253799_at	4.015	0.027	249197_at	8.0554	0.0097	250781_at	5.559	0.0081
249775_at	3.8235	0.0271	252563_at	7.7361	0.0096	252102_at	5.7682	0.0082
263210_at	3.627	0.0269	258947_at	7.7814	0.0096	253061_at	6.45	0.0085
261247_at	3.5143	0.0292	262832_s_at	7.0565	0.0095	251438_s_at	6.1014	0.0084
248163_at	3.475	0.0307	266316_at	8.2461	0.0096	266072_at	5.7582	0.0085
261395_at	3.619	0.0304	245244_at	8.547	0.0099	260335_at	5.6221	0.0091
252511_at	3.3989	0.0306	250445_at	7.1976	0.0099	248037_at	5.4509	0.009
248236_at	3.4826	0.0311	256601_s_at	8.3196	0.0099	246114_at	6.7792	0.009
254869_at	4.0625	0.0321	247540_at	8.0092	0.0099	252511_at	5.5883	0.0092
263231_at	4.4653	0.0317	254652_at	7.4468	0.0101	260522_x_at	5.5656	0.0099
249494_at	3.5515	0.0314	266983_at	7.2657	0.0101	254242_at	6.5189	0.0099
249895_at	3.9325	0.0317	252679_at	7.6078	0.0104	249923_at	5.3781	0.0104
250670_at	3.4844	0.0315	256337_at	7.3889	0.0104	260656_at	5.7705	0.0103
261375_at	3.2497	0.0316	261901_at	7.5492	0.0106	248163_at	5.004	0.0106
259507_at	3.7292	0.0327	266832_at	7.9261	0.0105	247540_at	5.6804	0.0105
252908_at	3.9491	0.0323	257021_at	8.8459	0.0109	267181_at	5.7283	0.0105
247882_at	3.4828	0.034	247177_at	7.4697	0.0108	245885_at	4.9456	0.011
264717_at	3.6106	0.034	266658_at	7.9431	0.011	250287_at	5.0263	0.0112
249719_at	3.2348	0.0355	260656_at	7.8382	0.0113	256017_at	5.3252	0.012
263402_at	3.732	0.0357	253066_at	7.3393	0.0112	264960_at	4.873	0.0119
249289_at	3.5908	0.0363	264580_at	7.0382	0.0112	258606_at	5.7978	0.0121
255524_at	3.4557	0.0366	249988_at	7.2534	0.0113	252997_at	6.1773	0.012
249127_at	3.1674	0.0405	245041_at	7.1904	0.0113	249765_at	5.4224	0.0125
264147_at	3.4271	0.0402	245252_at	7.6331	0.0112	255602_at	4.8712	0.0125
248368_at	2.9747	0.0412	246932_at	6.9183	0.0111	258507_at	5.2724	0.0126
258609_at	3.0535	0.0411	247882_at	6.6172	0.0111	249494_at	4.9175	0.0126
265511_at	3.5957	0.0419	266656_at	7.5338	0.011	256522_at	5.6607	0.0126
254952_at	3.0933	0.043	256017_at	7.0873	0.0112	266017_at	5.2191	0.0125
250793_at	3.5447	0.0456	253830_at	6.9977	0.0112	266832_at	5.7015	0.0128
245998_at	3.3934	0.0454	247280_at	6.51	0.0118	253887_at	4.9422	0.0134
259793_at	3.0263	0.0457	256937_at	7.1796	0.0118	261037_at	5.1969	0.0136
252234_at	3.0321	0.0457	260754_at	7.805	0.0119	264580_at	5.4282	0.0136
263809_at	2.8637	0.046	257053_at	5.9996	0.0119	262887_at	5.0987	0.014
249765_at	3.5443	0.0486	265184_at	7.5149	0.0121	249626_at	4.9209	0.0144
	bdg		260335_at	6.4684	0.0123	264246_at	4.5949	0.0148
probe	FC	pfp	260551_at	6.8056	0.0124	245757_at	5.4242	0.015
251065_at	78.9025	0	247585_at	6.6994	0.0127	264717_at	5.1232	0.0158
247718_at	67.1865	0	254327_at	7.4141	0.0126	266901_at	4.517	0.0158
247717_at	62.9054	0	251109_at	6.6153	0.0126	267357_at	5.6197	0.0158
266415_at	52.8593	0	263935_at	6.8527	0.0127	258100_at	5.1938	0.0158
250500_at	44.7202	0	258436_at	6.3731	0.0129	245181_at	5.129	0.0161
262128_at	45.8426	0	253666_at	6.6673	0.0132	266545_at	5.4454	0.0164
256933_at	37.3027	0	261470_at	7.4027	0.0137	259426_at	4.2902	0.0167
253608_at	27.1236	0	265674_at	6.1507	0.0136	250826_at	4.4295	0.0166
248812_at	30.1767	0	265670_s_at	6.332	0.0137	265511_at	4.9239	0.0175
267008_at	25.4202	0	248448_at	6.3839	0.0137	261892_at	5.5366	0.0175
267168_at	16.3653	0	257690_at	6.7096	0.0139	247177_at	4.5536	0.0178
263536_at	15.1497	0	250937_at	6.4989	0.014	252437_at	4.2643	0.0178
247013_at	17.2136	0	264153_at	7.5319	0.014	260551_at	4.3747	0.0181
261410_at	14.4034	0.0007	250580_at	6.4642	0.0142	256145_at	4.2966	0.0186
257679_at	14.2677	0.0007	263046_at	7.4175	0.0144	253043_at	4.3766	0.0206
262947_at	11.6365	0.0006	245840_at	7.2781	0.0146	247878_at	4.0952	0.0205
254396_at	12.8928	0.0006	245757_at	6.3375	0.0146	245052_at	4.2514	0.0204
264415_at	12.7749	0.0006	249923_at	6.6927	0.0147	250777_at	5.1244	0.0202
253309_at	10.4345	0.0011	263182_at	6.7231	0.0147	246550_at	4.1677	0.0204
250365_at	9.3942	0.001	259443_at	6.7603	0.0146	253173_at	4.2546	0.0204
264318_at	8.9972	0.001	262607_at	6.1259	0.0147	267209_at	4.6811	0.0204
254042_at	9.8528	0.0009	253046_at	6.0402	0.0146	250669_at	5.0177	0.0204
246302_at	9.216	0.0009	259979_at	6.4859	0.0152	247882_at	4.5003	0.0203
265615_at	10.0917	0.0008	250339_at	5.887	0.0153	247655_at	4.8491	0.0203
260556_at	10.504	0.0008	261037_at	5.9227	0.0156	256181_at	5.1494	0.0206
267181_at	9.7037	0.0008	249278_at	5.7882	0.0157	251513_at	4.301	0.0217
258209_at	9.4658	0.0007	265387_at	6.6879	0.0163	249771_at	4.1321	0.0216
258498_at	8.6477	0.0007	249580_at	5.9834	0.0162	254243_at	4.3459	0.022
248218_at	8.1461	0.001	251017_at	6.182	0.0163	254372_at	4.3851	0.0224
266992_at	7.9183	0.001	251633_at	6.4673	0.0163	262119_s_at	4.2778	0.0228
246831_at	7.9253	0.001	249581_at	5.8518	0.0164	250580_at	4.2328	0.0228
252984_at	8.7209	0.0009	264042_at	5.7385	0.0166	252045_at	4.7021	0.0235
253666_at	7.8484	0.0009	246405_at	6.3547	0.0166	259570_at	3.858	0.0235
247492_at	7.2634	0.0015	245777_at	6.4823	0.0168	265387_at	4.5371	0.0241
262118_at	8.1627	0.0014	252346_at	6.7646	0.0167	253908_at	4.1589	0.0242
253215_at	7.4198	0.0014	250365_at	6.2656	0.017	248368_at	3.9596	0.0241
250798_at	6.9128	0.0016	266168_at	5.5532	0.0171	256114_at	3.8534	0.024
265411_at	6.9065	0.0016	248509_at	5.712	0.0171	254384_at	4.5058	0.024
256169_at	7.946	0.0026	250669_at	6.0364	0.0179	245998_at	3.9365	0.0239
264042_at	7.3179	0.0028	254197_at	5.9007	0.0179	248794_at	4.1088	0.0238
253872_at	7.1841	0.0037	254372_at	5.9058	0.018	266168_at	3.7116	0.0239
259445_at	6.1778	0.0036	254869_at	6.919	0.0186	250670_at	4.0887	0.0238
263216_s_at	6.5594	0.004	265853_at	5.8226	0.0186	254869_at	4.8765	0.0239
264960_at	6.7221	0.0045	255479_at	5.9106	0.0186	254231_at	4.795	0.0241
256937_at	6.7398	0.0069	254952_at	5.5035	0.0188	248118_at	4.2007	0.024
253628_at	6.4818	0.0067	252474_at	6.0373	0.0187	247492_at	3.8423	0.0245
249125_at	5.9316	0.0074	245148_at	5.5293	0.0189	254241_at	4.3559	0.0244
245181_at	5.6597	0.0077	259879_at	6.7966	0.0189	252368_at	4.3066	0.0246
252563_at	7.1004	0.0076	254075_at	6.3509	0.0189	261934_at	4.0818	0.0249
254201_at	5.9353	0.0074	245755_at	6.3555	0.0192	254387_at	4.1995	0.0249
254372_at	5.2201	0.0076	247949_at	6.2484	0.0193	247884_at	3.6952	0.0249
260203_at	6.0546	0.0079	264005_at	5.4158	0.0193	251922_at	3.9111	0.0255
252604_at	5.2822	0.01	254242_at	6.7318	0.0192	249988_at	3.776	0.0253
260856_at	5.4099	0.0102	262092_at	5.2668	0.0192	252220_at	3.9263	0.0253
253046_at	5.3848	0.01	259550_at	5.2828	0.0194	264146_at	3.7818	0.0255
256145_at	4.3113	0.0109	250909_at	6.1739	0.0194	266658_at	4.7068	0.0255
260335_at	4.2624	0.0111	246550_at	5.3819	0.0193	263402_at	3.9994	0.0255
247327_at	4.8877	0.0109	254255_at	6.5096	0.0193	245076_at	3.8856	0.0258
245885_at	4.4226	0.0108	253104_at	5.4884	0.0192	253309_at	3.8555	0.0264
246099_at	4.8387	0.0108	266098_at	5.7537	0.0191	262694_at	3.6202	0.0268
247189_at	4.501	0.0118	252133_at	5.6647	0.0192	248914_at	3.7732	0.0273
261088_at	5.0585	0.0121	267209_at	5.5399	0.0192	264663_at	3.676	0.0273
255596_at	3.9552	0.0129	265817_at	5.6334	0.0191	262986_at	4.4895	0.0277
253043_at	4.329	0.0128	247543_at	6.0061	0.0192	267523_at	3.5326	0.029
247884_at	3.7995	0.0135	265615_at	5.9474	0.0191	252487_at	3.5428	0.0296
265670_s_at	4.2116	0.0133	259793_at	5.36	0.0191	247189_at	3.962	0.0297
250287_at	4.1541	0.0142	257022_at	5.6392	0.0192	266799_at	3.8474	0.0303
258370_at	4.7039	0.0141	252053_at	5.9514	0.0193	255479_at	4.1599	0.0305
266743_at	4.3149	0.0143	265058_s_at	6.546	0.0195	251054_at	4.1113	0.0304
260551_at	4.3399	0.017	267147_at	5.0906	0.0195	254255_at	4.3344	0.0303
264005_at	3.8338	0.018	245602_at	5.7299	0.0202	254447_at	3.9938	0.0316
254818_at	3.8784	0.0197	266072_at	5.5732	0.0205	254314_at	3.611	0.0329
251642_at	3.693	0.0212	262801_at	4.9922	0.0204	259841_at	3.7246	0.0336
248611_at	3.8263	0.0209	247878_at	5.1413	0.0205	258901_at	3.5087	0.0335
255250_at	4.4177	0.0208	256225_at	5.2035	0.0204	266271_at	3.3603	0.0342
249278_at	3.5461	0.0209	252102_at	5.464	0.0208	267384_at	4.5023	0.0341
264146_at	3.6946	0.0209	262085_at	5.3426	0.0208	266142_at	3.8752	0.034
258507_at	4.4764	0.0222	253423_at	5.877	0.021	261438_at	3.4497	0.0342
266292_at	3.9729	0.0234	245866_s_at	6.1705	0.0209	254201_at	3.8488	0.0347
254832_at	4.7185	0.0236	256300_at	5.9392	0.0209	249278_at	3.5425	0.0345
267411_at	4.1616	0.0238	260243_at	5.5099	0.0214	261327_at	3.4542	0.0346
249771_at	3.9199	0.0262	247708_at	5.6889	0.0215	266745_at	3.8811	0.0346
264246_at	3.533	0.026	261934_at	5.563	0.0217	265276_at	3.7834	0.0356
253799_at	4.015	0.027	249917_at	5.1843	0.0219	245244_at	4.3382	0.0355
249775_at	3.8235	0.0271	252921_at	5.0171	0.0223	253066_at	3.6137	0.0359
263210_at	3.627	0.0269	252170_at	5.0159	0.0231	251895_at	3.8387	0.036
261247_at	3.5143	0.0292	264147_at	5.2175	0.0233	261033_at	3.875	0.0361
248163_at	3.475	0.0307	248282_at	5.0495	0.0233	250648_at	3.396	0.038
261395_at	3.619	0.0304	259272_at	5.8332	0.0233	260568_at	3.9693	0.0382
252511_at	3.3989	0.0306	260567_at	4.5085	0.0237	255596_at	3.337	0.0389
248236_at	3.4826	0.0311	248298_at	5.2026	0.024	250662_at	4.3132	0.0388
254869_at	4.0625	0.0321	251200_at	5.1298	0.024	259793_at	3.3984	0.0391
263231_at	4.4653	0.0317	248964_at	5.6762	0.0247	248337_at	3.5186	0.0393
249494_at	3.5515	0.0314	262072_at	5.3632	0.0247	258252_at	3.3727	0.0408
249895_at	3.9325	0.0317	249626_at	4.9884	0.0249	252234_at	3.8607	0.0413
250670_at	3.4844	0.0315	266010_at	6.2142	0.0249	263809_at	3.1575	0.0412
261375_at	3.2497	0.0316	250327_at	4.9741	0.025	252956_at	3.3146	0.0421
259507_at	3.7292	0.0327	247951_at	4.8658	0.025	250909_at	3.6997	0.0434
252908_at	3.9491	0.0323	257939_at	5.3918	0.025	262308_at	3.0903	0.0452
247882_at	3.4828	0.034	247474_at	5.5316	0.0251	263467_at	3.2966	0.0456
264717_at	3.6106	0.034	263443_at	4.964	0.0257	263799_at	3.4491	0.0454
249719_at	3.2348	0.0355	258225_at	6.0771	0.0261	259516_at	3.6789	0.0456
263402_at	3.732	0.0357	264717_at	5.4415	0.0264	265116_at	3.1821	0.0462
249289_at	3.5908	0.0363	260386_at	4.8713	0.0264	253799_at	3.2373	0.0463
255524_at	3.4557	0.0366	263809_at	4.6016	0.0265	254952_at	3.1675	0.0474
249127_at	3.1674	0.0405	246935_at	4.8452	0.0267	251248_at	3.806	0.048
264147_at	3.4271	0.0402	264246_at	4.7794	0.0273	256937_at	3.5593	0.0482
248368_at	2.9747	0.0412	260943_at	4.842	0.0278	261648_at	4.0144	0.0492
258609_at	3.0535	0.0411	252415_at	4.7159	0.0285	256442_at	3.9	0.0493
265511_at	3.5957	0.0419	247351_at	4.6945	0.0288	266140_at	3.3569	0.0493
254952_at	3.0933	0.043	254231_at	5.6748	0.0298	251633_at	3.5153	0.0493
250793_at	3.5447	0.0456	266834_s_at	4.9842	0.0299	259502_at	3.3591	0.0495
245998_at	3.3934	0.0454	255568_at	5.5842	0.0303	245275_at	3.0439	0.0494
259793_at	3.0263	0.0457	259137_at	4.9683	0.0304	263046_at	3.879	0.0495
252234_at	3.0321	0.0457	246366_at	5.7841	0.0304	262448_at	3.168	0.0493
263809_at	2.8637	0.046	261395_at	5.3218	0.0306	260546_at	3.155	0.0494
249765_at	3.5443	0.0486	262694_at	4.4129	0.0306	245136_at	3.4575	0.0497
	bdg		249941_at	4.9672	0.0307		lcr
probe	FC	pfp	246927_s_at	5.1962	0.0308	probe	FC	pfp
251065_at	78.9025	0	245250_at	4.9333	0.031	262128_at	89.877	0
247718_at	67.1865	0	247884_at	4.356	0.031	247717_at	84.6407	0
247717_at	62.9054	0	246114_at	5.4334	0.0313	247718_at	67.5242	0
266415_at	52.8593	0	251443_at	5.0974	0.0312	266415_at	58.4346	0
250500_at	44.7202	0	264529_at	4.5035	0.0313	251065_at	45.5079	0
262128_at	45.8426	0	254271_at	4.6634	0.0317	264415_at	32.9488	0
