# Supplementary material for: Dissection of the Complex Phenotype in Cuticular Mutants of Arabidopsis Reveals a Role of SERRATE as a Mediator
Source: PLoS Genet. 2009 Oct 30;5(10):e1000703. doi: 10.1371/journal.pgen.1000703 (PMC2760142; doi:10.1371/journal.pgen.1000703)
Supplement: Table S3 — Common, statistically significant DEGs in three cuticular mutants. (0.04 MB XLS) [file pgen.1000703.s008.xls]

## Sheet: Sheet1 - Table 1
Table S3. Common, statistically significant DEGs in three cuticular mutants.
The fold change values (FC) show mutant/wild type ratios for bdg, fdh and lcr.
The gene lists were obtained using the Rank Product method (Breitling et al., 2004) with the 5% false discovery rate (pfp).
A subset from this table is shown in Table 1 in the text.
AGI ID	Annotation	bdg			lcr			fdh			PCR	se
		rank	FC	pfp	rank	FC	pfp	rank	FC	pfp
	Up-regulated genes
At5g59320	LTP3 (LIPID TRANSFER PROTEIN3)	3	62.9054	0	2	84.6407	0	1	172.474	0	✚
At5g59310	LTP4 (LIPID TRANSFER PROTEIN4)	2	67.1865	0	3	67.5242	0	2	137.939	0	✚
At5g01870	LTP, lipid transfer protein	1	78.9025	0	5	45.5079	0	5	50.1593	0	✚
At2g38530	LTP2 (LIPID TRANSFER PROTEIN2)	4	52.8593	0	4	58.4346	0	4	100.725	0	✚
At1g52690	LEA (late embryogenesis abundant) protein	6	45.8426	0	1	89.877	0	8	50.3171	0
At5g47330	PPT1, palmitoyl protein thioesterase	9	30.1767	0	7	36.8498	0	10	37.2799	0.001	✚
At2g39350	ABC transporter	10	25.4202	0	9	23.1237	0	7	41.2003	0
At3g22600	LTP, lipid transfer protein	7	37.3027	0	11	21.8021	0	9	48.7395	0
At4g30290	XTH19 (XYLOGLUCAN	8	27.1236	0	13	21.4822	0	12	32.3996	0.0008
	ENDOTRANSGLUCOSYLASE/HYDROLASE19)
At5g09530	HRGP (hydroxyproline-rich glycoprotein)	5	44.7202	0	30	12.2235	0.0007	3	62.224	0
At1g43160	RAP2.6, AP2 domain-containing transcription factor	18	12.7749	0.0006	6	32.9488	0	20	24.0395	0.0005	✚
At2g43620	chitinase	25	10.504	0.0008	12	24.0676	0	13	33.5428	0.0008		▼
At5g26340	STP13 (SUGAR TRANSPORT PROTEIN13)	31	7.9253	0.001	29	13.4755	0.0007	6	46.6535	0
	hexose:hydrogen symporter											▼
At4g21680	POT (proton-dependent oligopeptide transport) protein	17	12.8928	0.0006	10	20.3675	0	44	13.9601	0.002		▼
At2g37770	aldo/keto reductase	11	16.3653	0	26	12.6008	0.0008	34	15.6753	0.0015		▼
At1g30720	FAD-binding domain-containing protein (also At1g30730)	43	6.5594	0.004	16	18.225	0.0006	16	25.5623	0.0006		▼
At1g75750	GASA1 (GAST1 PROTEIN HOMOLOG1)	16	11.6365	0.0006	23	12.5716	0.0009	36	14.8267	0.0017
At2g39200	MLO12 (MILDEW RESISTANCE LOCUS O 12)	30	7.9183	0.001	24	14.0684	0.0008	27	16.6819	0.0015		▼
At4g25810	XTR6/XTH23 (XYLOGLUCAN	22	9.8528	0.0009	15	21.836	0.0007	47	14.0151	0.0021		▼
	ENDOTRANSGLYCOSYLASE6)
At5g67480	BT4 (BTB AND TAZ DOMAIN PROTEIN4)	13	17.2136	0	22	15.2435	0.0009	54	13.7895	0.0033
At5g64120	peroxidase	58	4.8877	0.0109	21	14.7851	0.001	11	31.7064	0.0009		▼
At3g20470	GRP5 (GLYCINE-RICH PROTEIN5)	15	14.2677	0.0007	58	7.6545	0.0057	21	22.4005	0.001
At1g51800	leucine-rich repeat protein kinase	39	7.946	0.0026	33	12.6185	0.0006	23	20.1718	0.0009		▼
At4g30280	XTH18 (XYLOGLUCAN	46	6.4818	0.0067	8	24.529	0	57	12.9438	0.0035	✚	▼
	ENDOTRANSGLUCOSYLASE/HYDROLASE 18)
At3g45060	NRT2.6 (high affinity nitrate transporter 2.6)	53	5.2822	0.01	45	8.9441	0.0031	22	20.4605	0.0009
At1g52890	NAC019, NAC-domain transcription factor	52	6.0546	0.0079	20	15.1986	0.001	49	14.4619	0.0022
At3g02480	ABA-responsive protein-related	28	8.6477	0.0007	17	16.3081	0.0012	77	11.3625	0.0043
At1g21910	AP2 domain-containing transcription factor	54	5.4099	0.0102	32	11.9134	0.0006	42	15.1106	0.0019
At3g14060	unknown protein	27	9.4658	0.0007	41	9.7633	0.0017	61	12.0036	0.0036
At5g20230	BCB (BLUE-COPPER-BINDING PROTEIN)	60	4.8387	0.0108	43	10.3055	0.0019	32	17.28	0.0016		▼
At2g25000	WRKY60, WRKY domain-containing	12	15.1497	0	62	6.7393	0.006	68	11.3686	0.0035
	transcription factor
At4g39670	glycolipid transporter	99	3.9491	0.0323	37	10.8517	0.0005	14	28.8807	0.0007
At3g57520	ATSIP2 (SEED IMBIBITION 2) hydrolase	73	3.693	0.0212	51	8.3272	0.0031	26	18.3012	0.0015
At1g02400	GA2OX6/DTA1 (GIBBERELLIN 2-OXIDASE 6)	42	6.1778	0.0036	31	11.8019	0.0006	79	10.7675	0.0044
At4g12470	LTP, lipid transfer protein	72	3.8784	0.0197	56	7.6863	0.0043	24	20.2199	0.0008
At1g02850	glycosyl hydrolase family 1 protein	35	8.1627	0.0014	54	8.7626	0.0037	65	12.3759	0.0035		▼
At4g37990	ELI3 (ELICITOR-ACTIVATED GENE 3)	32	8.7209	0.0009	36	11.3152	0.0006	97	9.7359	0.0057
At1g07610	MT1C (metallothionein 1C)	14	14.4034	0.0007	14	20.5434	0	142	7.7895	0.0085
At1g04220	DAISY, beta-ketoacyl-CoA synthase	21	8.9972	0.001	83	5.8156	0.0078	72	11.6671	0.0035	✚
At5g05600	oxidoreductase	112	3.5447	0.0456	44	10.8667	0.0025	30	16.9972	0.0017		▼
At4g27410	NAC072/RD26 (RESPONSIVE TO DESSICATION 26),	41	7.1841	0.0037	28	13.5864	0.0007	125	8.733	0.0073		▼
	NAC-domain transcription factor
At3g46280	protein kinase-related	90	3.3989	0.0306	92	5.5883	0.0092	18	20.2532	0.0006		▼
At3g45970	EXLA1/EXPL1 (EXPANSIN-LIKE A1)	49	7.1004	0.0076	18	17.7681	0.0011	153	7.7361	0.0096
At4g34950	nodulin family protein	36	7.4198	0.0014	53	8.0605	0.0032	131	7.46	0.0076
At5g35735	auxin-responsive family protein	102	3.2348	0.0355	74	6.3222	0.0068	45	14.4218	0.002
At5g53710	unknown protein	29	8.1461	0.001	72	6.3153	0.0068	127	8.2126	0.0075
At1g76930	EXT4 (EXTENSIN 4)	44	6.7221	0.0045	103	4.873	0.0119	84	10.5721	0.0048
At5g12420	unknown protein	48	5.6597	0.0077	124	5.129	0.0161	73	11.2776	0.0037
At5g49520	WRKY48, WRKY domain-containing	74	3.8263	0.0209	68	7.1541	0.0059	111	8.9344	0.0064
	transcription factor
At2g16630	PRP, proline-rich family protein	38	6.9065	0.0016	71	6.2452	0.0068	147	7.8908	0.009
At2g37760	aldo/keto reductase	26	9.7037	0.0008	99	5.7283	0.0105	139	8.4077	0.0077
At4g30270	MERI5B/BRU1 (MERISTEM-5), hydrolase	33	7.8484	0.0009	40	10.5059	0.0012	193	6.6673	0.0132
At5g09440	phosphate-responsive protein	59	4.4226	0.0108	100	4.9456	0.011	113	8.0554	0.0064
At5g39050	transferase family protein	94	3.5515	0.0314	109	4.9175	0.0126	69	11.6326	0.0035
At5g11410	protein kinase family protein	20	9.3942	0.001	48	8.5178	0.0033	223	6.2656	0.017
At2g03760	steroid sulfotransferase	40	7.3179	0.0028	34	10.9073	0.0006	219	5.7385	0.0166
At4g33790	CER4, acyl CoA reductase	19	10.4345	0.0011	178	3.8555	0.0264	98	9.5134	0.0056	✚
At4g37370	CYP81D8, cytochrome P450	55	5.3848	0.01	47	8.7212	0.0034	209	6.0402	0.0146		▼
At5g54510	DFL1/GH3.6 (DWARF IN LIGHT 1),	88	3.475	0.0307	97	5.004	0.0106	129	7.7152	0.0076
	indole-3-acetic acid amido synthetase
At5g61890	AP2 domain-containing transcription factor	34	7.2634	0.0015	165	3.8423	0.0245	116	8.4837	0.0069
At2g25450	2-oxoglutarate-dependent dioxygenase	24	10.0917	0.0008	50	8.8197	0.0032	252	5.9474	0.0191
At2g32190	unknown protein (also At2g32210)	66	4.2116	0.0133	69	6.5295	0.0062	196	6.332	0.0137
At1g74000	SS3 (STRICTOSIDINE SYNTHASE3)	57	4.2624	0.0111	89	5.6221	0.0091	186	6.4684	0.0123
At5g06860	PGIP1(POLYGALACTURONASE	96	3.4844	0.0315	161	4.0887	0.0238	85	10.3244	0.0049
	INHIBITING PROTEIN1)
At4g01720	WRKY47, WRKY domain-containing	63	3.9552	0.0129	209	3.337	0.0389	71	11.0745	0.0035
	transcription factor
At2g05540	GRP, glycine-rich protein	110	3.5957	0.0419	128	4.9239	0.0175	130	8.5225	0.0076
At2g22470	AGP2 (ARABINOGALACTAN-PROTEIN 2)	71	3.8338	0.018	65	7.034	0.0057	239	5.4158	0.0193
At2g43510	ATTI1 (TRYPSIN INHIBITOR PROTEIN1)	70	4.3399	0.017	132	4.3747	0.0181	187	6.8056	0.0124
At3g49780	ATPSK4 (PHYTOSULFOKINE 4 PRECURSOR)	115	3.0321	0.0457	214	3.8607	0.0413	81	10.4176	0.0044
At5g57785	unknown protein	100	3.4828	0.034	142	4.5003	0.0203	177	6.6172	0.0111
At4g21620	GRP, glycine-rich protein	51	5.2201	0.0076	148	4.3851	0.0224	228	5.9058	0.018
At2g34930	disease resistance family protein	81	4.1616	0.0238	42	10.2735	0.0017	329	5.0644	0.0344
At3g22620	LTP, lipid transfer protein	45	6.7398	0.0069	226	3.5593	0.0482	182	7.1796	0.0118
At4g11890	protein kinase family protein	92	4.0625	0.0321	162	4.8765	0.0239	229	6.919	0.0186
At5g41900	hydrolase, alpha/beta fold family protein	76	3.5461	0.0209	199	3.5425	0.0345	213	5.7882	0.0157
At1g60140	TPS10 (TREHALOSE PHOSPHATE SYNTHASE)	83	3.533	0.026	118	4.5949	0.0148	294	4.7794	0.0273
At5g43450	2-oxoglutarate-dependent dioxygenase	47	5.9316	0.0074	67	7.056	0.006	387	3.93	0.0497		▼
At1g48750	LTP, lipid transfer protein	56	4.3113	0.0109	133	4.2966	0.0186	313	4.4951	0.0317
At1g70140	FH8 (FORMIN8)	101	3.6106	0.034	120	5.1232	0.0158	290	5.4415	0.0264
At2g02990	RNS1 (RIBONUCLEASE1)	69	4.3149	0.0143	80	6.8901	0.0074	365	4.3449	0.0452
At5g22500	acyl CoA reductase	95	3.9325	0.0317	61	7.6799	0.0061	371	4.5627	0.0462
At5g57800	CER3/WAX2/FLP1/YRE (ECERIFERUM 3)	65	3.7995	0.0135	170	3.6952	0.0249	308	4.356	0.031	✚
At4g10955	lipase class 3 family protein (also At4g10960)	111	3.0933	0.043	224	3.1675	0.0474	232	5.5035	0.0188
At1g64380	RAP2.4, AP2 domain-containing transcription factor	114	3.0263	0.0457	211	3.3984	0.0391	253	5.36	0.0191
At5g51950	HTL7	108	2.9747	0.0412	155	3.9596	0.0241	344	4.0636	0.0391	✚
At2g04570	GDSL lipase/hydrolase	116	2.8637	0.046	215	3.1575	0.0412	292	4.6016	0.0265
At4g24130	unknown protein	50	5.9353	0.0074	198	3.8488	0.0347	380	4.3433	0.0484
	Down-regulated genes
At4g25100	FSD1 (FE SUPEROXIDE DISMUTASE1)	1	0.021	0	2	0.1529	0.01	1	0.021	0
At2g47880	glutaredoxin	43	0.2995	0.0488	15	0.2565	0.0227	43	0.2995	0.0488
